# Supplementary material for: (2E,4E)-Ethyl 5-(phenyl­sulfon­yl)penta-2,4-dienoate
Source: Acta Crystallogr Sect E Struct Rep Online. 2012 Mar 17;68(Pt 4):o1093. doi: 10.1107/S1600536812009907 (PMC3344046; doi:10.1107/S1600536812009907)
Supplement: Supplementary file 2 [file e-68-o1093-Isup2.hkl]

#
# h,k,l, Fc-squared, Fo-squared, sigma(Fo-squared) and status flag
#
data_I
_shelx_title ' new in P-1'
_shelx_refln_list_code          4
_shelx_F_calc_maximum       75.74
_exptl_crystal_F_000       280.00
_reflns_d_resolution_high  0.7469
 
loop_
 _symmetry_equiv_pos_as_xyz
 'x, y, z'
 '-x, -y, -z'
 
_cell_length_a     6.2525
_cell_length_b     7.8889
_cell_length_c    14.5049
_cell_angle_alpha  82.828
_cell_angle_beta   87.261
_cell_angle_gamma  72.426
 
_shelx_F_squared_multiplier     1.000
 
loop_
 _refln_index_h
 _refln_index_k
 _refln_index_l
 _refln_F_squared_calc
 _refln_F_squared_meas
 _refln_F_squared_sigma
 _refln_observed_status
   1   0   0      398.67      396.63      5.37 o
   2   0   0      364.52      364.56      3.90 o
   3   0   0       93.46      104.48      1.20 o
   4   0   0        3.41        3.36      0.16 o
   5   0   0       56.69       55.65      0.85 o
   6   0   0        6.86        7.29      0.36 o
   7   0   0       17.50       12.02      0.58 o
  -7   1   0        0.12        1.18      0.43 o
  -6   1   0       19.68       19.98      0.51 o
  -5   1   0       16.41       14.29      0.41 o
  -4   1   0       15.01       15.84      0.30 o
  -3   1   0      100.38       83.05      1.00 o
  -2   1   0      383.78      389.69      4.20 o
  -1   1   0      378.41      367.12      3.40 o
   0   1   0      697.78      739.91      8.37 o
   1   1   0     2463.60     2290.26     24.79 o
   2   1   0      199.55      214.79      1.97 o
   3   1   0        0.94        1.10      0.09 o
   4   1   0       32.93       30.59      0.41 o
   5   1   0        3.85        3.61      0.24 o
   6   1   0       23.62       22.58      0.64 o
   7   1   0        9.74        8.78      0.44 o
   8   1   0        0.14       -0.35      0.35 o
  -7   2   0        0.36       -0.03      0.37 o
  -6   2   0        2.16        1.71      0.31 o
  -5   2   0        5.64        6.45      0.32 o
  -4   2   0       56.90       50.83      0.72 o
  -3   2   0        7.46        8.92      0.24 o
  -2   2   0      635.28      664.91      6.54 o
  -1   2   0      427.25      509.44      5.54 o
   1   2   0      389.07      382.27      3.80 o
   3   2   0       94.43       91.97      0.91 o
   4   2   0        6.36        5.29      0.32 o
   5   2   0       24.29       23.59      0.60 o
   6   2   0        3.17        2.86      0.30 o
   7   2   0       15.18       13.62      0.67 o
   8   2   0        0.01        0.04      0.36 o
  -6   3   0       17.23       18.61      0.99 o
  -5   3   0        0.46        0.37      0.24 o
  -4   3   0        1.54        1.61      0.59 o
  -3   3   0      782.25      782.14      7.70 o
  -2   3   0       80.00       77.16      0.95 o
  -1   3   0      987.16      997.18     10.74 o
   0   3   0      473.40      476.01      5.79 o
   1   3   0      215.79      215.92      2.20 o
   2   3   0      340.63      355.60      3.52 o
   3   3   0       16.26       20.17      0.31 o
   4   3   0        0.37        0.50      0.16 o
   5   3   0        1.51        2.31      0.20 o
   6   3   0      114.46      108.57      1.81 o
   7   3   0        7.12        8.55      0.97 o
  -6   4   0        2.27        1.12      0.47 o
  -5   4   0        9.06        9.81      0.80 o
  -4   4   0        2.91        1.09      0.28 o
  -3   4   0       13.02       14.70      0.43 o
  -2   4   0      583.94      571.18      7.88 o
  -1   4   0        7.82        8.88      0.30 o
   0   4   0      800.53      902.71     15.15 o
   1   4   0       85.53       82.97      1.13 o
   2   4   0        2.37        0.94      0.12 o
   3   4   0      220.00      216.42      2.20 o
   4   4   0        0.86        2.16      0.16 o
   5   4   0        0.06       -0.12      0.12 o
   6   4   0       14.92       12.75      0.60 o
   7   4   0       11.29       10.95      0.86 o
  -5   5   0        0.30       -0.36      0.36 o
  -4   5   0        5.97        6.35      0.69 o
  -3   5   0      212.43      224.93      3.33 o
  -2   5   0       35.85       31.31      0.70 o
  -1   5   0      111.14      110.89      1.74 o
   0   5   0        6.48        3.87      0.30 o
   1   5   0        6.30        7.20      0.29 o
   2   5   0       30.51       32.49      0.66 o
   3   5   0        0.50        0.98      0.17 o
   4   5   0       58.67       49.36      0.72 o
   5   5   0        1.57        0.58      0.18 o
   6   5   0        6.25        4.75      0.36 o
  -5   6   0        6.43        4.75      0.70 o
  -4   6   0        4.41        4.80      0.67 o
  -3   6   0        7.18        9.26      0.89 o
  -2   6   0       88.26       98.98      1.67 o
  -1   6   0       28.76       27.45      0.65 o
   0   6   0       33.31       40.01      1.00 o
   1   6   0        6.32        5.44      0.31 o
   2   6   0       76.29       75.41      1.96 o
   3   6   0       95.43       93.65      1.35 o
   4   6   0        0.08        0.24      0.16 o
   5   6   0       15.53       14.77      0.52 o
   6   6   0        0.04       -0.28      0.28 o
  -4   7   0        0.02       -0.51      0.51 o
  -3   7   0      132.54      133.20      4.01 o
  -2   7   0        0.16        1.03      0.54 o
  -1   7   0        0.34        0.42      0.44 o
   0   7   0       65.37       64.66      1.20 o
   1   7   0       26.57       24.07      0.63 o
   2   7   0       62.38       63.04      1.80 o
   3   7   0        0.70        1.59      0.25 o
   4   7   0       83.18       76.61      1.25 o
   5   7   0        6.35        8.14      0.86 o
   6   7   0        7.92        5.57      0.78 o
  -3   8   0        2.93        2.95      0.71 o
  -2   8   0       18.94       21.57      1.33 o
  -1   8   0        5.25        4.48      0.66 o
   0   8   0        0.01       -0.41      0.41 o
   1   8   0        6.87        8.66      0.81 o
   2   8   0        9.55        7.63      0.79 o
   3   8   0        2.73        2.94      0.61 o
   4   8   0        5.84        4.61      0.74 o
   5   8   0        0.22        0.53      0.54 o
  -1   9   0        1.10        1.12      0.57 o
   0   9   0       35.86       30.19      1.54 o
   1   9   0        0.15        0.09      0.55 o
   2   9   0       18.60       18.32      1.23 o
   3   9   0        2.93        1.92      0.65 o
   4   9   0       11.42       16.75      1.23 o
   5   9   0        1.72        2.88      0.69 o
   1  10   0       13.96       14.93      1.21 o
   2  10   0        0.02       -0.06      0.59 o
   3  10   0        8.55        9.16      1.05 o
   4  10   0        1.40        1.16      0.65 o
  -4 -10   1        0.82        1.33      0.66 o
  -3 -10   1        4.79        5.06      0.82 o
  -2 -10   1       12.58       14.23      1.21 o
  -1 -10   1        1.48        1.28      0.70 o
  -5  -9   1        4.96        4.83      0.81 o
  -4  -9   1        0.66        0.30      0.60 o
  -3  -9   1       12.02       13.20      1.12 o
  -2  -9   1       10.41        9.79      1.04 o
  -1  -9   1        7.29        8.76      0.91 o
   0  -9   1       11.86       12.79      1.13 o
   1  -9   1        2.46        1.75      0.65 o
  -6  -8   1        4.31        5.61      0.89 o
  -5  -8   1        1.75        0.99      0.61 o
  -4  -8   1       22.07       20.98      1.30 o
  -3  -8   1        0.95        0.50      0.54 o
  -2  -8   1        0.13        0.47      0.45 o
  -1  -8   1        5.56        5.49      0.69 o
   0  -8   1        8.46        8.04      0.78 o
   1  -8   1       40.75       39.03      1.69 o
   2  -8   1        0.02       -0.21      0.48 o
   3  -8   1       24.71       25.02      1.42 o
  -6  -7   1        0.20        0.02      0.56 o
  -5  -7   1       34.93       35.22      1.62 o
  -4  -7   1        2.37        3.16      0.33 o
  -3  -7   1      152.76      159.26      1.94 o
  -2  -7   1        1.82        1.63      0.27 o
  -1  -7   1        8.17        8.77      0.41 o
   0  -7   1        8.56        7.42      0.51 o
   1  -7   1        2.79        1.73      0.51 o
   2  -7   1       54.79       54.52      2.04 o
   3  -7   1        3.24        5.22      0.74 o
   4  -7   1       10.09       10.16      0.96 o
  -6  -6   1        3.79        6.60      0.80 o
  -5  -6   1       15.72       15.19      0.46 o
  -4  -6   1       56.10       55.57      0.83 o
  -3  -6   1      128.40      114.90      1.43 o
  -2  -6   1       29.21       30.83      0.70 o
  -1  -6   1       40.53       38.61      1.05 o
   0  -6   1       37.51       42.07      1.04 o
   1  -6   1       77.65       69.70      1.89 o
   2  -6   1        5.88        5.36      0.34 o
   3  -6   1      112.44       98.69      3.05 o
   4  -6   1       24.30       23.16      1.22 o
   5  -6   1        1.41        1.20      0.55 o
  -6  -5   1        0.01       -0.30      0.30 o
  -5  -5   1       14.45       18.03      0.47 o
  -4  -5   1        6.33        5.50      0.28 o
  -3  -5   1       18.34       19.47      0.40 o
  -2  -5   1       94.22       91.15      1.29 o
  -1  -5   1        0.58        0.92      0.14 o
   0  -5   1       31.58       24.56      0.65 o
   1  -5   1        0.15        0.27      0.15 o
   2  -5   1      224.06      214.58      3.15 o
   3  -5   1        2.99        2.94      0.27 o
   4  -5   1        5.12        5.73      0.69 o
   5  -5   1        0.01       -0.40      0.40 o
  -7  -4   1        2.28        2.84      0.58 o
  -6  -4   1       80.08       77.45      1.43 o
  -5  -4   1        0.19       -0.23      0.23 o
  -4  -4   1      150.34      166.89      1.76 o
  -3  -4   1        0.79        3.31      0.15 o
  -2  -4   1       13.63       12.25      0.26 o
  -1  -4   1       80.20       66.90      0.95 o
   0  -4   1       28.43       28.76      0.50 o
   1  -4   1      230.47      229.55      3.87 o
   2  -4   1       40.89       41.97      0.76 o
   3  -4   1      788.78      770.71      9.25 o
   4  -4   1        3.47        3.35      0.34 o
   5  -4   1        0.79        0.70      0.39 o
   6  -4   1        0.09       -0.12      0.37 o
  -7  -3   1        2.35        4.12      0.58 o
  -6  -3   1       86.30       78.87      1.44 o
  -5  -3   1      110.68      115.91      1.30 o
  -4  -3   1       85.74       84.43      0.97 o
  -3  -3   1      198.92      227.65      2.14 o
  -2  -3   1      386.43      376.72      3.50 o
  -1  -3   1       72.13       69.21      1.10 o
   0  -3   1      179.87      155.36      1.61 o
   1  -3   1      147.66      162.05      1.68 o
   2  -3   1       87.37       97.21      1.16 o
   3  -3   1       78.62       83.68      1.42 o
   4  -3   1       11.85       12.02      0.91 o
   5  -3   1       33.50       32.68      0.75 o
   6  -3   1        0.60        1.38      0.41 o
  -8  -2   1        0.50        1.56      0.48 o
  -7  -2   1        0.06       -0.28      0.42 o
  -6  -2   1       13.95       14.65      0.55 o
  -5  -2   1       35.68       32.90      0.55 o
  -4  -2   1       45.07       50.62      0.59 o
  -3  -2   1       42.12       50.37      0.52 o
  -2  -2   1       97.01       91.76      0.80 o
  -1  -2   1      127.61      108.89      1.23 o
   0  -2   1      234.59      224.96      2.26 o
   1  -2   1      276.78      270.15      2.51 o
   2  -2   1       27.52       33.12      0.38 o
   3  -2   1      174.79      165.57      1.72 o
   4  -2   1       16.98       16.79      0.36 o
   5  -2   1        3.95        4.49      0.25 o
   6  -2   1        1.68        2.15      0.26 o
   7  -2   1        0.52        0.54      0.38 o
  -8  -1   1        0.48        0.07      0.40 o
  -7  -1   1        9.41       11.99      0.60 o
  -6  -1   1       29.69       32.13      1.01 o
  -5  -1   1       16.75       18.75      0.38 o
  -4  -1   1      159.28      165.04      1.72 o
  -3  -1   1     1470.87     1561.13     13.20 o
  -2  -1   1       35.49       31.54      0.33 o
  -1  -1   1      475.96      490.61      3.95 o
   0  -1   1     1485.25     1412.64     26.97 o
   1  -1   1      889.09      838.41      7.35 o
   2  -1   1      234.76      271.03      2.55 o
   3  -1   1       13.67       23.28      0.36 o
   4  -1   1      162.80      160.44      1.83 o
   5  -1   1      137.41      130.96      1.76 o
   6  -1   1        0.28        0.58      0.34 o
   7  -1   1        1.75        1.89      0.40 o
  -7   0   1        1.90        2.32      0.49 o
  -6   0   1       54.83       51.83      0.92 o
  -5   0   1       21.38       27.35      0.49 o
  -4   0   1       11.48       14.36      0.30 o
  -3   0   1       63.09       58.48      0.74 o
  -2   0   1        4.94        4.59      0.10 o
  -1   0   1      540.75      565.89      4.94 o
   1   0   1      280.11      291.19      6.09 o
   2   0   1      145.05      122.55      1.53 o
   3   0   1        7.48       11.93      0.20 o
   4   0   1        7.21        6.00      0.16 o
   5   0   1       36.99       31.57      0.59 o
   6   0   1       38.43       42.11      0.86 o
   7   0   1        5.62        5.33      0.40 o
  -7   1   1       11.49       14.62      0.91 o
  -6   1   1       44.39       38.91      0.76 o
  -5   1   1       21.43       22.66      0.52 o
  -4   1   1       29.92       31.69      0.46 o
  -3   1   1      522.96      578.07      6.16 o
  -2   1   1        3.84        7.88      0.20 o
  -1   1   1      101.39      104.48      1.31 o
   0   1   1      621.09      700.71     12.67 o
   1   1   1     2452.78     2245.07     32.00 o
   2   1   1        2.75        3.04      0.10 o
   3   1   1       28.97       27.26      0.38 o
   4   1   1      239.33      245.31      2.72 o
   5   1   1       36.00       38.26      0.65 o
   6   1   1        5.22        5.34      0.29 o
   7   1   1        0.85        0.92      0.23 o
  -7   2   1        5.49        6.62      0.73 o
  -6   2   1       19.50       21.35      0.64 o
  -5   2   1       51.87       52.00      0.88 o
  -4   2   1       13.35       13.66      0.38 o
  -3   2   1        9.40       11.59      0.22 o
  -2   2   1       66.75       76.42      0.85 o
  -1   2   1      228.46      244.32      2.27 o
   0   2   1       45.95       68.39      0.89 o
   1   2   1     2182.27     2054.48     24.65 o
   2   2   1      555.80      566.21      5.53 o
   3   2   1       42.21       49.52      0.52 o
   4   2   1      182.25      165.56      1.89 o
   5   2   1       46.12       43.47      0.68 o
   6   2   1        8.72        9.02      0.41 o
   7   2   1        1.32        1.23      0.24 o
   8   2   1        0.00        0.04      0.31 o
  -6   3   1       11.81       11.95      0.86 o
  -5   3   1        4.45        5.61      0.31 o
  -4   3   1      148.12      148.98      1.99 o
  -3   3   1       43.68       49.54      0.65 o
  -2   3   1       77.96       82.82      0.93 o
  -1   3   1       38.22       32.35      0.91 o
   0   3   1     2609.18     2739.33     61.71 o
   1   3   1       47.95       34.54      0.47 o
   2   3   1     1130.79     1200.43     12.87 o
   3   3   1      350.33      379.64      3.71 o
   4   3   1      325.59      351.11      3.46 o
   5   3   1      236.18      231.90      2.61 o
   6   3   1        2.03        3.26      0.31 o
   7   3   1        6.58        6.84      0.52 o
   8   3   1        5.77        8.66      0.62 o
  -6   4   1        2.71        4.96      0.65 o
  -5   4   1       14.58       11.50      0.84 o
  -4   4   1        1.99        1.97      0.31 o
  -3   4   1        0.07       -0.15      0.17 o
  -2   4   1      310.56      285.04      4.05 o
  -1   4   1        0.40        0.49      0.13 o
   0   4   1      506.09      535.09      7.35 o
   1   4   1      264.90      265.97      3.26 o
   2   4   1      155.64      130.69      1.68 o
   3   4   1       89.34      107.83      1.43 o
   4   4   1       11.84       11.42      0.28 o
   5   4   1        0.01       -0.14      0.14 o
   6   4   1        0.00       -0.22      0.22 o
   7   4   1        9.61        8.97      0.57 o
  -5   5   1        4.32        6.25      0.73 o
  -4   5   1       56.45       52.95      1.93 o
  -3   5   1       55.59       60.50      1.15 o
  -2   5   1        9.03        8.89      0.69 o
  -1   5   1        8.46        6.24      0.30 o
   0   5   1       12.71       14.24      0.39 o
   1   5   1      137.25      130.72      1.97 o
   2   5   1      104.79      112.39      1.73 o
   3   5   1      229.83      232.18      2.60 o
   4   5   1        3.07        5.43      0.23 o
   5   5   1       47.63       45.38      0.91 o
   6   5   1        0.02       -0.20      0.20 o
   7   5   1        0.21       -0.43      0.43 o
  -5   6   1        6.38        4.24      0.68 o
  -4   6   1        0.31        0.20      0.51 o
  -3   6   1       73.64       68.86      2.34 o
  -2   6   1      130.03      121.47      3.22 o
  -1   6   1        0.04        0.03      0.16 o
   0   6   1       48.08       43.74      0.87 o
   1   6   1      183.01      188.83      2.80 o
   2   6   1      372.87      353.30      5.00 o
   3   6   1        8.52       10.90      0.37 o
   4   6   1       50.36       48.15      0.81 o
   5   6   1        1.03        2.35      0.27 o
   6   6   1        3.09        2.49      0.29 o
  -4   7   1        6.20        4.58      0.76 o
  -3   7   1        2.66        3.29      0.72 o
  -2   7   1        2.19        2.82      0.58 o
  -1   7   1       18.56       18.45      1.04 o
   0   7   1       16.47       14.60      0.53 o
   1   7   1       11.40       10.25      0.43 o
   2   7   1       84.34       85.35      1.48 o
   3   7   1      100.30      100.72      1.58 o
   4   7   1        7.52       10.32      0.52 o
   5   7   1        0.30        0.45      0.30 o
  -3   8   1        9.81        6.94      0.83 o
  -2   8   1       60.51       56.34      2.20 o
  -1   8   1        0.19        0.97      0.51 o
   0   8   1       10.95       12.46      0.96 o
   1   8   1       33.86       33.21      1.49 o
   2   8   1       47.95       50.18      1.98 o
   3   8   1        0.03       -0.31      0.45 o
   4   8   1        9.18        8.47      0.92 o
   5   8   1        0.31        0.28      0.51 o
  -1   9   1       19.30       19.71      1.27 o
   0   9   1        6.39        8.14      0.96 o
   1   9   1       13.38       16.84      1.19 o
   2   9   1        1.53        1.22      0.59 o
   3   9   1       20.22       19.99      1.32 o
   4   9   1        5.10        7.97      0.92 o
   5   9   1        0.22        0.21      0.58 o
   0  10   1       14.22       17.24      1.34 o
   1  10   1       12.46       13.82      1.18 o
   2  10   1       12.84       12.94      1.12 o
   3  10   1        0.46        1.01      0.64 o
   4  10   1        1.10        0.88      0.62 o
  -4 -10   2        0.05       -0.03      0.54 o
  -3 -10   2        5.09        4.70      0.84 o
  -2 -10   2       13.35       15.39      1.28 o
  -1 -10   2        4.01        4.24      0.86 o
  -5  -9   2        0.04       -0.25      0.52 o
  -4  -9   2        0.04       -0.32      0.49 o
  -3  -9   2       25.38       23.89      1.46 o
  -2  -9   2        4.08        5.34      0.79 o
  -1  -9   2       12.08       15.08      1.18 o
   0  -9   2        0.04       -0.11      0.48 o
   1  -9   2       12.42       11.86      1.10 o
  -6  -8   2        4.91        5.84      0.91 o
  -5  -8   2        3.98        3.79      0.78 o
  -4  -8   2        7.80        6.93      0.82 o
  -3  -8   2       34.87       29.45      1.51 o
  -2  -8   2        6.16        7.13      0.78 o
  -1  -8   2        8.97        7.99      0.81 o
   0  -8   2        6.67        6.77      0.78 o
   1  -8   2        6.69        6.41      0.78 o
   2  -8   2        5.95        5.43      0.78 o
   3  -8   2        0.01       -0.50      0.50 o
  -6  -7   2        9.23        9.33      1.10 o
  -5  -7   2        8.52        7.49      0.89 o
  -4  -7   2        3.47        3.80      0.65 o
  -3  -7   2      262.83      248.68      7.02 o
  -2  -7   2       49.46       53.31      0.93 o
  -1  -7   2       10.52       10.11      0.50 o
   0  -7   2        7.18        5.49      0.45 o
   1  -7   2       45.84       38.50      1.57 o
   2  -7   2       14.55       15.73      1.04 o
   3  -7   2        1.67        0.74      0.52 o
   4  -7   2       26.27       25.87      1.40 o
  -6  -6   2        0.00       -0.27      0.46 o
  -5  -6   2        1.70        1.49      0.28 o
  -4  -6   2       98.35      100.32      1.32 o
  -3  -6   2       20.81       21.32      0.47 o
  -2  -6   2       74.20       72.69      1.13 o
  -1  -6   2        7.88        8.05      0.37 o
   0  -6   2        0.02        0.02      0.14 o
   1  -6   2       18.63       20.72      0.56 o
   2  -6   2        0.33        0.24      0.21 o
   3  -6   2       42.66       46.12      1.76 o
   4  -6   2        1.23        1.71      0.54 o
  -6  -5   2        5.48        4.79      0.49 o
  -5  -5   2       19.99       17.62      0.49 o
  -4  -5   2       11.70       11.90      0.35 o
  -3  -5   2      383.18      355.77      3.58 o
  -2  -5   2        3.09        3.90      0.20 o
  -1  -5   2       22.93       26.08      1.02 o
   0  -5   2      154.78      156.73      2.05 o
   1  -5   2      114.12      111.51      1.53 o
   2  -5   2        6.61        6.94      0.37 o
   3  -5   2        4.18        5.42      0.43 o
   4  -5   2       97.35       89.01      1.89 o
   5  -5   2        0.04       -0.34      0.34 o
  -6  -4   2       36.33       35.00      0.88 o
  -5  -4   2       45.97       45.11      0.72 o
  -4  -4   2       97.95       95.66      1.11 o
  -3  -4   2      287.12      307.60      3.10 o
  -2  -4   2        0.26        0.60      0.10 o
  -1  -4   2      366.14      365.26      5.21 o
   1  -4   2      140.62      151.17      2.26 o
   2  -4   2      129.93      131.00      1.56 o
   3  -4   2      234.24      245.67      3.10 o
   4  -4   2        8.40        9.16      0.87 o
   5  -4   2        6.86        6.10      0.48 o
  -6  -3   2        2.25        1.35      0.30 o
  -5  -3   2      335.25      329.24      4.06 o
  -4  -3   2      103.71      100.60      1.06 o
  -3  -3   2      567.18      544.74      4.95 o
  -2  -3   2       58.78       70.76      0.74 o
  -1  -3   2      120.23      126.51      1.46 o
   0  -3   2        0.40        0.03      0.06 o
   1  -3   2        2.77        3.59      0.16 o
   2  -3   2      250.34      239.49      2.44 o
   3  -3   2        9.79       11.73      0.54 o
   4  -3   2      453.17      460.19      7.90 o
   5  -3   2        3.69        4.04      0.35 o
   6  -3   2        5.26        7.25      0.63 o
  -6  -2   2       34.00       29.71      0.79 o
  -5  -2   2       21.72       19.38      0.37 o
  -4  -2   2       40.10       38.19      0.42 o
  -3  -2   2       65.89       71.22      0.66 o
  -2  -2   2      312.90      326.70      2.50 o
  -1  -2   2      359.19      339.19      3.38 o
   0  -2   2      457.22      493.19      4.89 o
   1  -2   2      244.80      241.61      2.25 o
   2  -2   2       55.47       45.45      0.53 o
   3  -2   2      265.15      274.12      3.01 o
   4  -2   2      239.68      243.80      3.07 o
   5  -2   2       23.62       20.00      0.53 o
   6  -2   2        4.01        4.96      0.31 o
   7  -2   2       11.04       11.84      0.74 o
  -8  -1   2        2.49        2.19      0.54 o
  -6  -1   2       36.16       35.45      0.87 o
  -5  -1   2       96.25       99.12      1.26 o
  -4  -1   2        3.77        4.01      0.14 o
  -3  -1   2       17.24       23.58      0.30 o
  -2  -1   2        1.56        1.08      0.07 o
  -1  -1   2     2024.90     1941.80     22.08 o
   0  -1   2      255.03      291.20      2.67 o
   1  -1   2        5.80        3.56      0.09 o
   2  -1   2      210.63      178.67      1.68 o
   3  -1   2      261.15      260.94      2.64 o
   4  -1   2      253.25      244.94      2.73 o
   5  -1   2       48.09       40.38      0.71 o
   6  -1   2        8.67        7.40      0.35 o
   7  -1   2        9.10       10.38      0.50 o
  -7   0   2        0.84        1.19      0.52 o
  -6   0   2      140.64      128.51      2.42 o
  -5   0   2        1.73        2.80      0.20 o
  -4   0   2        0.90        0.66      0.11 o
  -3   0   2       23.29       27.68      0.39 o
  -2   0   2      434.97      443.60      4.02 o
  -1   0   2      816.09      868.20      9.97 o
   0   0   2      241.01      251.17      6.76 o
   2   0   2      142.50      175.51      3.66 o
   3   0   2      911.42      954.65     11.64 o
   4   0   2      100.62       99.06      1.55 o
   5   0   2       28.79       30.58      0.55 o
   6   0   2       22.38       20.94      0.53 o
   7   0   2        0.09        0.34      0.18 o
  -7   1   2        5.62        7.46      0.80 o
  -6   1   2        1.23        2.15      0.29 o
  -5   1   2       76.67       72.08      0.98 o
  -4   1   2       17.79       14.87      0.34 o
  -3   1   2      253.57      279.19      2.83 o
  -2   1   2      332.52      323.08      3.49 o
  -1   1   2     1797.16     1838.55     22.41 o
   0   1   2      317.54      346.43      3.76 o
   1   1   2      341.74      398.21      7.97 o
   2   1   2      142.86      194.64      2.85 o
   3   1   2       14.11       19.42      0.36 o
   4   1   2      212.38      206.78      2.93 o
   5   1   2        8.87        9.37      0.24 o
   6   1   2        2.00        1.96      0.22 o
   7   1   2        0.84        0.78      0.19 o
  -7   2   2        0.14        0.05      0.48 o
  -6   2   2       29.21       26.23      1.91 o
  -5   2   2        0.10       -0.08      0.17 o
  -4   2   2       54.35       53.35      0.77 o
  -3   2   2        0.44        0.05      0.07 o
  -2   2   2       17.59       19.02      0.34 o
  -1   2   2      131.29      133.00      1.69 o
   0   2   2      686.50      687.62      8.42 o
   2   2   2        8.64       10.22      0.17 o
   3   2   2       28.93       26.30      0.36 o
   4   2   2      175.66      174.42      2.20 o
   5   2   2      221.39      215.20      2.77 o
   6   2   2        0.55        0.40      0.25 o
   7   2   2        1.06        1.29      0.23 o
   8   2   2        0.11       -0.35      0.35 o
  -6   3   2        1.04        2.36      0.45 o
  -5   3   2       21.22       24.01      1.11 o
  -4   3   2      183.61      178.85      2.10 o
  -3   3   2       64.30       59.41      0.81 o
  -2   3   2      419.34      420.44      4.58 o
  -1   3   2      431.69      500.19      8.43 o
   0   3   2      362.96      341.93      4.17 o
   1   3   2      126.27      163.64      2.04 o
   2   3   2       17.05       31.86      0.43 o
   3   3   2      582.00      628.52      6.66 o
   4   3   2       12.39       13.99      0.30 o
   5   3   2       69.81       60.12      0.81 o
   6   3   2       35.22       35.02      0.78 o
   7   3   2        6.43        7.21      0.50 o
   8   3   2        1.36        2.31      0.50 o
  -6   4   2        0.34        0.68      0.51 o
  -5   4   2        5.69        4.39      0.44 o
  -4   4   2        0.40       -0.04      0.19 o
  -3   4   2      138.04      132.19      1.78 o
  -2   4   2       13.48       17.31      0.48 o
  -1   4   2      141.07      152.46      2.79 o
   0   4   2       99.79       97.76      5.26 o
   1   4   2     1770.15     1772.12     29.08 o
   2   4   2        0.37        1.59      0.25 o
   3   4   2       44.51       58.62      0.75 o
   4   4   2      117.51      118.76      1.38 o
   5   4   2       10.72        8.62      0.29 o
   6   4   2        7.06        6.84      0.38 o
   7   4   2        0.00       -0.25      0.25 o
  -5   5   2        7.68        9.10      0.87 o
  -4   5   2       13.24       11.29      0.92 o
  -3   5   2       30.21       30.53      0.75 o
  -2   5   2      235.09      239.93      3.51 o
  -1   5   2       15.65       15.52      0.55 o
   0   5   2       28.56       26.59      0.57 o
   1   5   2       88.15      106.60      1.65 o
   2   5   2       46.03       44.54      0.74 o
   3   5   2      100.52      103.10      1.40 o
   4   5   2       10.11        8.73      0.29 o
   5   5   2        2.82        3.37      0.26 o
   6   5   2        0.22        0.12      0.26 o
   7   5   2       11.50       13.37      0.63 o
  -5   6   2       10.86        9.89      0.97 o
  -4   6   2       27.48       29.88      1.50 o
  -3   6   2       35.71       32.91      1.52 o
  -2   6   2       16.95       19.48      0.67 o
  -1   6   2       57.73       61.47      1.66 o
   0   6   2        1.64        1.08      0.18 o
   1   6   2       74.21       77.80      2.13 o
   2   6   2      161.82      157.97      2.39 o
   3   6   2       65.71       66.22      1.01 o
   4   6   2       76.08       75.11      1.00 o
   5   6   2       23.75       18.73      0.55 o
   6   6   2        0.01       -0.25      0.25 o
   7   6   2        3.07        3.50      0.58 o
  -4   7   2       11.57       12.59      1.06 o
  -3   7   2        6.20        6.89      0.85 o
  -2   7   2      173.31      174.97      4.97 o
  -1   7   2        0.43        0.59      0.43 o
   0   7   2        2.24        3.54      0.27 o
   1   7   2       25.65       27.51      0.68 o
   2   7   2       33.97       31.93      0.75 o
   3   7   2      113.00      114.07      1.60 o
   4   7   2        0.03        0.15      0.21 o
   5   7   2        5.81        5.07      0.34 o
  -3   8   2        3.21        3.08      0.74 o
  -2   8   2        0.99        1.50      0.65 o
  -1   8   2       27.84       26.98      1.44 o
   0   8   2        1.19        1.67      0.49 o
   1   8   2        8.38        8.56      0.80 o
   2   8   2        1.51        2.23      0.53 o
   3   8   2        8.19        8.61      0.87 o
   4   8   2        7.21        7.29      0.80 o
   5   8   2        0.06       -0.43      0.43 o
  -1   9   2        3.44        3.29      0.70 o
   0   9   2        2.42        1.66      0.65 o
   1   9   2       34.19       35.66      1.70 o
   2   9   2        2.69        2.69      0.67 o
   3   9   2        7.82        7.90      0.86 o
   4   9   2        0.14        0.37      0.54 o
   5   9   2        6.11        6.43      0.87 o
   0  10   2       11.55       11.85      1.12 o
   1  10   2        0.05       -0.16      0.53 o
   2  10   2        9.65       13.48      1.19 o
   3  10   2        4.19        2.99      0.74 o
   4  10   2        0.33       -0.47      0.47 o
  -3 -10   3        3.90        3.95      0.88 o
  -2 -10   3        0.68        2.12      0.70 o
  -5  -9   3        1.14        0.96      0.70 o
  -4  -9   3        2.50        3.92      0.80 o
  -3  -9   3        0.83        0.93      0.61 o
  -2  -9   3       26.92       27.64      1.60 o
  -1  -9   3        0.94        0.35      0.58 o
   0  -9   3       15.58       17.45      1.20 o
   1  -9   3       11.16       11.54      1.06 o
  -6  -8   3        9.67       10.06      1.13 o
  -5  -8   3        4.27        5.64      0.88 o
  -4  -8   3        2.85        2.74      0.67 o
  -3  -8   3       31.40       28.74      1.54 o
  -2  -8   3        0.01       -0.08      0.48 o
  -1  -8   3       30.57       32.27      1.56 o
   0  -8   3        0.27        0.07      0.42 o
   1  -8   3        0.72        0.62      0.52 o
   2  -8   3       29.92       32.99      1.61 o
  -6  -7   3        0.06       -0.21      0.49 o
  -5  -7   3        0.48        1.83      0.64 o
  -4  -7   3       53.69       48.71      1.97 o
  -3  -7   3        0.01        0.59      0.55 o
  -2  -7   3      160.00      156.96      2.20 o
  -1  -7   3        0.01       -0.24      0.24 o
   0  -7   3       40.61       44.81      1.76 o
   1  -7   3       18.10       17.97      1.06 o
   2  -7   3        0.53        0.96      0.49 o
   3  -7   3        9.25       10.49      0.92 o
  -6  -6   3       10.58       12.55      1.08 o
  -5  -6   3       26.97       29.95      1.01 o
  -4  -6   3        0.91        1.19      0.20 o
  -3  -6   3      104.75       96.88      1.17 o
  -2  -6   3       54.92       49.99      0.78 o
  -1  -6   3        7.47        8.30      0.33 o
   0  -6   3       28.05       27.49      0.58 o
   1  -6   3       25.07       24.95      0.69 o
   2  -6   3       57.86       61.06      1.43 o
   3  -6   3        1.10        1.10      0.46 o
   4  -6   3       15.42       14.80      0.98 o
  -7  -5   3        4.44        3.26      0.68 o
  -6  -5   3        4.15        2.83      0.70 o
  -5  -5   3        1.03        0.36      0.22 o
  -4  -5   3      119.49      117.09      1.49 o
  -3  -5   3        9.10        8.00      0.35 o
  -2  -5   3       37.50       37.13      0.55 o
  -1  -5   3       14.69       15.46      0.39 o
   0  -5   3       12.22       11.26      0.34 o
   1  -5   3      128.70      127.68      1.73 o
   2  -5   3       46.72       45.66      0.78 o
   3  -5   3       14.67       12.93      0.56 o
   4  -5   3        0.14        1.04      0.47 o
   5  -5   3        0.38        0.40      0.39 o
  -7  -4   3       13.00       12.29      1.10 o
  -6  -4   3       61.89       63.43      1.59 o
  -5  -4   3       72.42       73.16      0.95 o
  -4  -4   3        0.47        0.88      0.17 o
  -3  -4   3      376.95      362.97      3.64 o
  -2  -4   3       73.50       63.12      0.85 o
  -1  -4   3       60.67       71.49      1.02 o
   0  -4   3      450.07      431.38      4.66 o
   1  -4   3      238.59      274.31      3.40 o
   2  -4   3      321.20      327.32      3.64 o
   3  -4   3        3.04        6.02      0.58 o
   4  -4   3       77.76       67.63      1.50 o
   5  -4   3       17.62       17.43      0.64 o
   6  -4   3        5.31        6.17      0.64 o
  -7  -3   3        0.03       -0.47      0.50 o
  -6  -3   3        5.57        5.87      0.35 o
  -5  -3   3       19.36       18.84      0.41 o
  -4  -3   3      209.98      214.39      2.24 o
  -3  -3   3        8.23       10.17      0.30 o
  -2  -3   3        7.01        8.24      0.23 o
  -1  -3   3      202.70      202.91      2.52 o
   0  -3   3      156.78      177.68      1.98 o
   1  -3   3      756.83      785.85      8.47 o
   2  -3   3       48.98       47.79      0.59 o
   3  -3   3      151.31      154.64      1.63 o
   4  -3   3        7.54        8.09      0.63 o
   5  -3   3       29.00       29.43      1.39 o
   6  -3   3        9.21        9.15      0.50 o
  -7  -2   3        3.70        2.70      0.62 o
  -6  -2   3       21.39       16.91      0.54 o
  -5  -2   3       30.85       30.59      0.46 o
  -4  -2   3        4.72        4.46      0.16 o
  -3  -2   3      180.84      177.63      1.51 o
  -2  -2   3      174.34      175.51      1.47 o
  -1  -2   3        0.58        0.53      0.05 o
   0  -2   3       29.60       17.05      0.23 o
   1  -2   3      534.26      625.55      5.80 o
   2  -2   3       57.45       62.63      0.64 o
   3  -2   3       15.53       18.52      0.27 o
   4  -2   3      178.75      167.20      2.33 o
   5  -2   3       13.00       14.49      0.63 o
   6  -2   3        0.00       -0.18      0.18 o
  -8  -1   3        3.13        3.88      0.66 o
  -6  -1   3       16.45       15.21      0.57 o
  -5  -1   3        1.57        1.65      0.22 o
  -4  -1   3        3.60        3.39      0.13 o
  -3  -1   3      216.34      226.29      2.00 o
  -2  -1   3       15.40       18.71      0.23 o
  -1  -1   3     5737.28     5189.26     42.11 o
   0  -1   3     3785.29     3587.71     37.36 o
   1  -1   3     1030.80     1077.62     10.03 o
   2  -1   3      471.07      517.75     14.27 o
   3  -1   3        8.91       11.80      0.24 o
   4  -1   3       67.73       69.93      1.22 o
   5  -1   3       93.19       85.16      1.37 o
   6  -1   3       55.24       51.59      0.94 o
   7  -1   3        0.24        0.83      0.38 o
  -7   0   3       17.50       19.53      1.16 o
  -6   0   3        0.07        0.81      0.30 o
  -5   0   3       71.87       71.60      1.11 o
  -4   0   3       46.21       48.41      0.63 o
  -3   0   3       88.34      101.47      1.03 o
  -2   0   3      479.03      464.85      4.22 o
  -1   0   3     1672.56     1671.52     16.46 o
   0   0   3     3071.02     3024.27     25.85 o
   1   0   3     1514.01     1624.07     44.32 o
   2   0   3       37.64       49.27      1.14 o
   3   0   3        6.81        8.01      0.15 o
   4   0   3       61.21       65.28      0.79 o
   5   0   3        8.38        9.92      0.26 o
   6   0   3       24.28       20.71      0.49 o
   7   0   3        5.07        4.17      0.43 o
  -7   1   3        0.18        0.45      0.49 o
  -6   1   3        5.66        8.02      0.47 o
  -5   1   3       94.80       90.24      1.33 o
  -4   1   3        0.11        0.08      0.13 o
  -3   1   3       34.13       33.18      0.45 o
  -2   1   3      564.60      664.06      7.05 o
  -1   1   3     1012.51     1026.72     10.94 o
   0   1   3      657.03      678.60      6.67 o
   2   1   3       17.34       21.09      0.60 o
   3   1   3        5.72        5.57      0.18 o
   4   1   3      136.22      143.01      1.62 o
   5   1   3       64.65       63.99      0.73 o
   6   1   3       22.51       22.63      0.50 o
   7   1   3        0.14       -0.22      0.22 o
  -7   2   3        5.69        7.04      0.81 o
  -6   2   3        1.27        1.59      0.41 o
  -5   2   3        2.70        3.86      0.28 o
  -4   2   3       42.34       43.81      0.68 o
  -3   2   3       20.10       20.30      0.39 o
  -2   2   3      534.41      549.72      5.87 o
  -1   2   3      406.75      471.61      5.07 o
   0   2   3      827.14      895.62     10.81 o
   1   2   3      617.95      677.14      8.84 o
   2   2   3      145.20      151.74      2.64 o
   3   2   3       27.34       30.00      0.43 o
   4   2   3        2.97        3.74      0.18 o
   5   2   3      101.38       90.21      0.99 o
   6   2   3        1.01        0.90      0.16 o
   7   2   3       13.99       16.13      0.63 o
  -6   3   3       13.38       14.27      0.75 o
  -5   3   3       33.15       28.87      0.95 o
  -4   3   3       72.03       67.13      0.95 o
  -3   3   3      291.66      286.41      2.92 o
  -2   3   3      335.61      376.54      4.59 o
  -1   3   3      888.89     1013.59     12.00 o
   0   3   3       50.06       69.28      0.85 o
   1   3   3      759.59      825.21      9.84 o
   2   3   3      136.50      147.60      1.63 o
   3   3   3       46.50       63.96      1.00 o
   4   3   3       91.52       99.50      1.30 o
   5   3   3      211.09      212.16      2.36 o
   6   3   3       87.09       80.14      1.64 o
   7   3   3        2.01        3.16      0.35 o
  -6   4   3        0.12        0.11      0.50 o
  -5   4   3        1.17        1.47      0.38 o
  -4   4   3       11.97       10.16      0.40 o
  -3   4   3      121.53      108.70      1.37 o
  -2   4   3      192.22      190.92      2.82 o
  -1   4   3       82.62       88.81      1.41 o
   0   4   3       83.64       96.02      1.47 o
   1   4   3       48.32       45.25      0.69 o
   2   4   3      616.37      617.03      7.35 o
   3   4   3       84.28       77.08      0.92 o
   4   4   3        0.01        0.96      0.16 o
   5   4   3        0.02       -0.14      0.14 o
   6   4   3        5.58        5.86      0.42 o
   7   4   3        2.65        2.93      0.35 o
  -5   5   3        3.01        2.61      0.62 o
  -4   5   3        0.38        0.32      0.50 o
  -3   5   3       68.32       68.09      1.26 o
  -2   5   3       35.59       44.28      0.89 o
  -1   5   3       80.49       83.35      1.38 o
   0   5   3        9.81       11.96      0.42 o
   1   5   3      298.78      291.41      4.12 o
   2   5   3      102.22      101.09      1.53 o
   3   5   3       25.32       30.85      0.48 o
   4   5   3       81.14       88.04      1.21 o
   5   5   3        1.82        4.38      0.28 o
   6   5   3        7.73        8.22      0.54 o
   7   5   3        6.13        8.41      0.52 o
  -5   6   3        1.78        2.10      0.67 o
  -4   6   3       35.51       39.09      1.76 o
  -3   6   3        0.60       -0.48      0.48 o
  -2   6   3       35.08       31.15      2.00 o
  -1   6   3       32.60       25.76      0.73 o
   0   6   3        8.12        8.58      0.35 o
   1   6   3      234.45      230.90      4.05 o
   2   6   3      173.51      167.30      2.51 o
   3   6   3      216.21      211.28      2.70 o
   4   6   3        0.68        2.07      0.19 o
   5   6   3       12.17       12.78      0.45 o
   6   6   3        0.32        0.23      0.26 o
   7   6   3        0.33       -0.43      0.43 o
  -4   7   3        2.27        1.78      0.67 o
  -3   7   3       49.05       49.88      2.03 o
  -2   7   3        3.28        3.84      0.66 o
  -1   7   3        1.41        2.27      0.53 o
   0   7   3        9.09        8.66      0.48 o
   1   7   3       15.03       12.84      0.66 o
   2   7   3        6.94        8.62      0.69 o
   3   7   3       66.00       72.36      1.11 o
   4   7   3       19.00       21.91      1.16 o
   5   7   3        7.55        8.55      0.44 o
   6   7   3        5.23        5.32      0.62 o
  -3   8   3        0.56       -0.06      0.57 o
  -2   8   3       23.96       22.51      1.32 o
  -1   8   3       46.08       43.39      1.82 o
   0   8   3        2.55        1.82      0.57 o
   1   8   3       51.90       47.11      1.84 o
   2   8   3        2.20        2.92      0.57 o
   3   8   3       16.83       19.94      0.88 o
   4   8   3        0.34        0.54      0.47 o
   5   8   3        0.07        0.45      0.47 o
  -1   9   3        0.44        0.97      0.61 o
   0   9   3       26.63       25.26      1.40 o
   1   9   3        0.29        0.29      0.54 o
   2   9   3       16.35       15.81      1.11 o
   3   9   3        0.03        0.03      0.48 o
   4   9   3        1.29        1.54      0.59 o
   0  10   3        1.95        2.76      0.79 o
   1  10   3       12.11       13.11      1.16 o
   2  10   3        8.24        8.81      1.05 o
   3  10   3       12.60       13.69      1.17 o
   4  10   3        0.15        0.54      0.59 o
  -5  -9   4        2.16        1.45      0.79 o
  -4  -9   4        0.64        0.37      0.57 o
  -3  -9   4        0.49       -0.45      0.50 o
  -2  -9   4       11.33       11.04      1.11 o
  -1  -9   4        8.26        6.43      0.85 o
   0  -9   4       16.64       17.27      1.21 o
   1  -9   4        0.00        0.23      0.51 o
  -6  -8   4        0.97        0.98      0.68 o
  -5  -8   4        2.40        2.69      0.77 o
  -4  -8   4       21.43       18.78      1.28 o
  -3  -8   4        8.10        7.79      0.93 o
  -2  -8   4       30.55       25.71      1.43 o
  -1  -8   4        8.96        7.86      0.88 o
   0  -8   4        2.21        0.85      0.54 o
   1  -8   4       28.05       30.58      1.51 o
   2  -8   4        4.20        4.64      0.72 o
  -7  -7   4        0.04        0.17      0.60 o
  -6  -7   4        0.60        1.11      0.61 o
  -5  -7   4       26.26       29.22      1.63 o
  -4  -7   4       12.94       13.16      0.79 o
  -3  -7   4       13.79       14.04      0.74 o
  -2  -7   4       69.20       69.53      1.76 o
  -1  -7   4       33.32       33.27      1.08 o
   0  -7   4       37.72       36.54      1.11 o
   1  -7   4        6.29        5.88      0.70 o
   2  -7   4       12.85       10.80      0.90 o
   3  -7   4        4.21        5.18      0.68 o
  -7  -6   4        3.21        3.40      0.80 o
  -6  -6   4        4.63        3.48      0.72 o
  -5  -6   4        0.02       -0.02      0.37 o
  -4  -6   4       15.74       14.95      0.53 o
  -3  -6   4       26.73       26.94      0.57 o
  -2  -6   4       16.54       18.72      0.42 o
  -1  -6   4       16.98       17.55      0.41 o
   0  -6   4        1.32        0.86      0.16 o
   1  -6   4       91.54       88.19      1.16 o
   2  -6   4        5.60        6.87      0.47 o
   3  -6   4        0.02        0.10      0.43 o
   4  -6   4        1.23        1.05      0.45 o
  -7  -5   4        4.50        4.50      0.83 o
  -6  -5   4        8.68        6.85      0.87 o
  -5  -5   4       51.92       49.83      0.95 o
  -4  -5   4        2.07        1.37      0.23 o
  -3  -5   4        4.66        4.32      0.25 o
  -2  -5   4      201.03      203.26      2.14 o
  -1  -5   4        3.86        2.86      0.17 o
   0  -5   4       70.80       67.59      0.91 o
   1  -5   4       11.75       10.56      0.31 o
   2  -5   4      308.37      313.84      3.48 o
   3  -5   4       11.92        8.51      0.46 o
   4  -5   4        3.25        3.01      0.34 o
   5  -5   4        3.27        2.67      0.51 o
  -7  -4   4        2.41        2.23      0.71 o
  -6  -4   4        7.50        7.84      0.91 o
  -5  -4   4        1.64        1.19      0.24 o
  -4  -4   4      128.41      130.12      1.47 o
  -3  -4   4      136.80      137.71      1.56 o
  -2  -4   4       36.56       44.48      0.60 o
  -1  -4   4       12.80       13.11      0.30 o
   0  -4   4       68.47       70.94      0.90 o
   1  -4   4      144.66      129.45      1.51 o
   2  -4   4      215.36      221.91      2.28 o
   3  -4   4       71.28       70.95      1.71 o
   4  -4   4        2.72        2.92      0.30 o
   5  -4   4        0.38        0.37      0.25 o
   6  -4   4        3.64        5.04      0.61 o
  -7  -3   4        2.32        2.10      0.67 o
  -6  -3   4        6.83        7.07      0.48 o
  -5  -3   4       63.23       61.19      0.77 o
  -4  -3   4       33.48       33.95      0.49 o
  -3  -3   4        1.66        1.53      0.12 o
  -2  -3   4     1314.37     1311.12     11.63 o
  -1  -3   4      299.50      300.58      3.28 o
   0  -3   4        5.41        4.86      0.16 o
   1  -3   4       55.12       67.35      0.83 o
   2  -3   4      279.71      291.29      3.20 o
   3  -3   4       36.82       37.41      0.55 o
   4  -3   4        2.79        3.06      0.28 o
   5  -3   4       37.57       38.43      0.94 o
   6  -3   4        0.24       -0.02      0.23 o
  -7  -2   4        0.49       -0.20      0.54 o
  -6  -2   4        0.76        0.42      0.36 o
  -5  -2   4       53.81       47.81      0.64 o
  -4  -2   4      128.62      129.09      1.32 o
  -3  -2   4        6.12        5.80      0.20 o
  -2  -2   4       26.05       24.09      0.32 o
  -1  -2   4        6.99        8.12      0.16 o
   0  -2   4      514.04      540.50      4.58 o
   1  -2   4      205.11      183.04      1.72 o
   2  -2   4       20.11       16.61      0.23 o
   3  -2   4       37.73       38.01      0.58 o
   4  -2   4       82.69       83.03      1.30 o
   5  -2   4       21.46       22.21      0.67 o
   6  -2   4        1.15        1.80      0.24 o
  -7  -1   4       16.18       14.47      1.11 o
  -6  -1   4        3.19        3.04      0.41 o
  -5  -1   4       26.35       25.54      0.49 o
  -4  -1   4      139.64      146.08      1.46 o
  -3  -1   4      110.10      108.28      1.03 o
  -2  -1   4     1092.24     1099.75      9.26 o
  -1  -1   4     1784.03     1826.55     13.82 o
   0  -1   4      973.63      949.15      8.08 o
   1  -1   4      258.43      322.45      2.94 o
   2  -1   4      498.19      530.71      6.48 o
   3  -1   4       58.75       48.29      0.66 o
   4  -1   4       22.93       23.64      0.44 o
   5  -1   4      185.32      191.10      3.84 o
   6  -1   4        0.35        0.08      0.24 o
   7  -1   4        2.23        2.77      0.34 o
  -7   0   4        5.44        4.22      0.71 o
  -6   0   4       18.22       19.53      1.88 o
  -5   0   4      114.14      104.99      1.33 o
  -4   0   4        0.21        0.71      0.13 o
  -3   0   4       25.37       29.26      0.39 o
  -2   0   4      222.51      225.60      2.29 o
  -1   0   4      160.56      145.65      1.38 o
   0   0   4     5325.35     5001.28     64.58 o
   1   0   4      167.39      171.22      4.34 o
   2   0   4       48.35       46.48      0.87 o
   3   0   4       30.61       32.53      0.78 o
   4   0   4      172.49      182.90      4.09 o
   5   0   4      216.80      209.69      4.21 o
   6   0   4        1.74        2.32      0.37 o
   7   0   4        3.66        3.18      0.99 o
  -7   1   4        7.67        7.74      0.89 o
  -6   1   4       11.25       10.74      0.65 o
  -5   1   4       31.42       34.60      0.71 o
  -4   1   4       56.43       59.30      0.81 o
  -3   1   4       26.33       32.43      0.50 o
  -2   1   4       25.88       34.09      0.60 o
  -1   1   4      320.71      321.52      5.03 o
   0   1   4      208.27      183.91      1.82 o
   1   1   4      139.47      114.05      2.04 o
   3   1   4      114.92      106.77      2.74 o
   4   1   4       45.36       39.79      0.66 o
   5   1   4       60.50       60.66      1.09 o
   6   1   4        0.19        0.35      0.30 o
   7   1   4        0.17        0.19      0.22 o
  -7   2   4        5.15        5.93      0.79 o
  -6   2   4       16.41       18.48      0.88 o
  -5   2   4      122.08      114.43      1.49 o
  -4   2   4        2.72        2.26      0.27 o
  -3   2   4       33.44       33.50      0.61 o
  -2   2   4        4.33        6.32      0.28 o
  -1   2   4     1343.90     1373.28     14.51 o
   0   2   4        2.90        1.47      0.12 o
   1   2   4      124.31      143.93      1.76 o
   2   2   4     1950.20     1926.39     34.51 o
   3   2   4       13.59       11.16      0.24 o
   4   2   4      553.94      546.67      7.48 o
   5   2   4       67.83       65.17      1.25 o
   6   2   4       26.05       27.14      0.75 o
   7   2   4        1.99        2.03      0.29 o
  -6   3   4       13.89       13.93      0.76 o
  -5   3   4        8.10        8.35      0.58 o
  -4   3   4        3.86        4.58      0.23 o
  -3   3   4      225.60      206.42      2.37 o
  -2   3   4        2.86        1.44      0.18 o
  -1   3   4      744.80      820.11      9.75 o
   0   3   4     1428.68     1511.90     21.05 o
   1   3   4       27.19       19.67      0.38 o
   2   3   4      528.76      598.13      5.80 o
   3   3   4       46.41       45.47      2.61 o
   4   3   4        8.43        7.11      0.26 o
   5   3   4       15.26       17.67      0.42 o
   6   3   4       21.12       17.46      0.60 o
   7   3   4        0.57        0.65      0.27 o
  -6   4   4        6.10        8.30      0.66 o
  -5   4   4       33.98       31.15      1.03 o
  -4   4   4        3.34        3.51      0.42 o
  -3   4   4       27.93       25.45      0.51 o
  -2   4   4       15.49       10.40      0.39 o
  -1   4   4       38.87       36.13      0.70 o
   0   4   4      118.38      145.53      2.14 o
   1   4   4        9.63        8.12      0.25 o
   2   4   4     1380.65     1354.86     19.84 o
   3   4   4        0.19       -0.05      0.10 o
   4   4   4       76.19       70.33      1.39 o
   5   4   4        2.83        1.50      0.16 o
   6   4   4        0.25        0.22      0.24 o
   7   4   4        1.16        1.02      0.28 o
  -5   5   4        2.81        2.10      0.59 o
  -4   5   4       21.50       23.41      1.24 o
  -3   5   4       16.08       15.35      0.58 o
  -2   5   4        5.99        7.79      0.47 o
  -1   5   4      109.00      107.02      1.71 o
   0   5   4       89.97       90.63      1.65 o
   1   5   4      232.75      218.39      2.75 o
   2   5   4      154.64      166.78      2.13 o
   3   5   4      102.52      104.40      1.24 o
   4   5   4        4.93        4.70      0.34 o
   5   5   4       12.36       10.79      0.38 o
   6   5   4        0.93        1.29      0.26 o
   7   5   4        1.08        1.08      0.30 o
  -4   6   4       11.04       11.94      1.10 o
  -3   6   4       15.44       16.26      1.07 o
  -2   6   4        4.12        3.64      0.56 o
  -1   6   4        0.28        1.61      0.21 o
   0   6   4       55.23       58.87      1.07 o
   1   6   4       24.04       21.99      0.93 o
   2   6   4      608.03      593.04     12.64 o
   3   6   4       10.95       13.40      0.35 o
   4   6   4       13.05       11.63      0.82 o
   5   6   4       24.41       21.25      0.71 o
   6   6   4        6.79        6.46      0.48 o
   7   6   4        0.04       -0.04      0.42 o
  -4   7   4        0.84        0.67      0.63 o
  -3   7   4       26.60       27.23      1.47 o
  -2   7   4       14.41       13.87      1.08 o
  -1   7   4       34.84       40.92      1.66 o
   0   7   4        1.38        1.49      0.28 o
   1   7   4       56.54       57.69      1.16 o
   2   7   4       59.38       56.27      1.27 o
   3   7   4        4.11        5.34      0.34 o
   4   7   4        1.95        2.67      0.32 o
   5   7   4        9.11        8.25      0.50 o
   6   7   4        2.09        1.58      0.46 o
  -3   8   4        3.42        2.75      0.69 o
  -2   8   4        6.97        8.01      0.97 o
  -1   8   4        0.03       -0.12      0.45 o
   0   8   4       25.41       30.61      1.47 o
   1   8   4        1.74        1.60      0.56 o
   2   8   4       94.24       94.35      3.01 o
   3   8   4        0.43        0.46      0.46 o
   4   8   4        2.92        4.08      0.57 o
  -1   9   4       47.89       51.81      2.16 o
   0   9   4        4.85        2.91      0.72 o
   1   9   4       30.43       32.18      1.57 o
   2   9   4       18.10       16.67      1.18 o
   3   9   4        2.46        2.55      0.65 o
   4   9   4        1.14        2.04      0.59 o
   1  10   4        4.33        4.36      0.81 o
   2  10   4        2.57        2.34      0.73 o
   3  10   4        1.67        1.30      0.65 o
   4  10   4        0.97        0.36      0.52 o
  -5  -9   5        0.12        0.28      0.69 o
  -4  -9   5        1.45        1.18      0.70 o
  -3  -9   5        2.66        4.80      0.85 o
  -2  -9   5       19.64       20.16      1.45 o
  -1  -9   5       13.50       14.61      1.18 o
   0  -9   5        1.74        1.16      0.64 o
  -6  -8   5        1.80        2.06      0.78 o
  -5  -8   5        4.40        4.94      0.84 o
  -4  -8   5       22.04       23.40      2.24 o
  -3  -8   5       26.95       26.63      1.38 o
  -2  -8   5        8.67       10.36      1.37 o
  -1  -8   5        1.48        2.12      0.51 o
   0  -8   5       31.97       33.99      1.63 o
   1  -8   5        2.34        2.60      0.62 o
   2  -8   5        0.00        0.24      0.49 o
  -6  -7   5        0.04       -0.05      0.61 o
  -5  -7   5        4.63        5.75      0.60 o
  -4  -7   5        2.93        3.48      0.53 o
  -3  -7   5       72.80       72.00      1.82 o
  -2  -7   5       86.04       88.63      3.38 o
  -1  -7   5       38.11       36.23      1.14 o
   0  -7   5        7.12        5.23      0.51 o
   1  -7   5       22.98       22.23      0.89 o
   2  -7   5       29.71       28.19      1.36 o
   3  -7   5        0.22       -0.41      0.42 o
  -7  -6   5        0.49        0.43      0.67 o
  -6  -6   5        5.72        7.38      0.91 o
  -5  -6   5        7.79        8.07      0.68 o
  -4  -6   5       69.40       67.97      1.74 o
  -3  -6   5        8.28        8.85      0.33 o
  -2  -6   5      105.69      103.10      2.68 o
  -1  -6   5        6.43        7.02      0.30 o
   0  -6   5       29.82       30.40      0.60 o
   1  -6   5        9.85        9.37      0.33 o
   2  -6   5       10.58       10.40      0.48 o
   3  -6   5       21.41       21.70      1.12 o
   4  -6   5        2.56        1.93      0.48 o
  -7  -5   5        0.55        0.07      0.62 o
  -6  -5   5        7.02        7.93      0.79 o
  -5  -5   5        0.89        1.38      0.42 o
  -4  -5   5       29.55       25.69      0.56 o
  -3  -5   5       39.61       36.16      0.58 o
  -2  -5   5       31.65       32.64      0.58 o
  -1  -5   5       99.09       95.19      1.22 o
   0  -5   5       10.58       10.84      0.31 o
   1  -5   5       77.32       74.35      0.98 o
   2  -5   5       81.46       78.46      2.03 o
   3  -5   5        9.53        8.16      0.41 o
   4  -5   5        0.82        1.02      0.28 o
   5  -5   5        4.43        5.06      0.61 o
  -7  -4   5        0.49       -0.59      0.59 o
  -6  -4   5       97.35       97.35      1.79 o
  -5  -4   5      197.71      203.49      3.39 o
  -4  -4   5      214.12      216.11      2.31 o
  -3  -4   5      118.33      120.68      2.40 o
  -2  -4   5       58.57       54.58      0.78 o
  -1  -4   5       47.56       46.70      0.67 o
   0  -4   5        1.05        0.94      0.12 o
   1  -4   5      232.17      246.03      2.74 o
   2  -4   5        0.50        1.16      0.13 o
   3  -4   5      221.95      218.59      3.25 o
   4  -4   5       13.35       13.65      0.93 o
   5  -4   5       30.66       32.37      1.31 o
  -7  -3   5        1.18        0.73      0.63 o
  -6  -3   5        5.97        5.94      0.52 o
  -5  -3   5       67.74       70.98      0.87 o
  -4  -3   5       17.40       15.56      0.35 o
  -3  -3   5      246.29      246.22      2.53 o
  -2  -3   5       53.43       63.01      0.83 o
  -1  -3   5       27.52       33.42      0.46 o
   0  -3   5        1.46        1.04      0.16 o
   1  -3   5        0.10        0.73      0.16 o
   2  -3   5      180.40      200.92      2.04 o
   3  -3   5       23.97       25.21      0.56 o
   4  -3   5       51.05       49.95      1.15 o
   5  -3   5        0.06        0.38      0.19 o
   6  -3   5        3.05        3.19      0.48 o
  -7  -2   5        1.53        0.73      0.58 o
  -6  -2   5       17.15       15.52      1.17 o
  -5  -2   5      196.68      192.43      1.93 o
  -4  -2   5      171.54      172.70      1.71 o
  -3  -2   5       21.22       20.26      0.37 o
  -2  -2   5      201.41      235.92      2.39 o
  -1  -2   5       89.27       96.68      0.96 o
   0  -2   5        0.39        0.28      0.07 o
   1  -2   5      131.61      118.41      1.33 o
   2  -2   5      338.04      404.25      4.45 o
   3  -2   5       31.75       32.03      0.66 o
   4  -2   5       17.25       16.06      0.33 o
   5  -2   5       94.28       92.48      1.77 o
   6  -2   5        2.18        2.96      0.44 o
  -7  -1   5       21.85       23.05      1.38 o
  -6  -1   5       11.41        9.29      0.91 o
  -5  -1   5       27.73       27.77      0.51 o
  -4  -1   5        4.89        4.10      0.22 o
  -3  -1   5      335.33      326.02      3.27 o
  -2  -1   5       29.48       26.35      0.39 o
  -1  -1   5      525.39      565.74      4.27 o
   0  -1   5      956.14      944.55      7.51 o
   1  -1   5       39.75       47.90      0.54 o
   2  -1   5     1157.90     1288.46     14.13 o
   3  -1   5       63.91       66.55      1.91 o
   4  -1   5       39.09       43.97      2.36 o
   5  -1   5       34.50       31.36      1.07 o
   6  -1   5        1.16        0.67      0.41 o
   7  -1   5        5.94        5.65      0.64 o
  -7   0   5        0.39        1.62      0.69 o
  -6   0   5       49.41       46.25      1.87 o
  -5   0   5       94.93       88.75      1.19 o
  -4   0   5       32.51       33.95      0.56 o
  -3   0   5        8.71        8.52      0.22 o
  -2   0   5      181.58      168.63      2.16 o
  -1   0   5      105.55      119.37      1.16 o
   0   0   5      720.71      742.55      6.24 o
   1   0   5       25.03       20.26      0.27 o
   2   0   5       57.57       73.74      1.40 o
   3   0   5      126.34      139.52      3.57 o
   4   0   5       45.32       48.03      0.79 o
   5   0   5       63.59       68.79      4.14 o
   6   0   5        0.92        1.42      0.26 o
   7   0   5        0.07       -0.07      0.20 o
  -7   1   5       14.58       19.13      1.91 o
  -6   1   5        1.51        1.54      0.56 o
  -5   1   5       24.94       24.74      0.60 o
  -4   1   5        2.17        2.27      0.18 o
  -3   1   5        9.22        9.31      0.25 o
  -2   1   5      297.78      295.47      2.95 o
  -1   1   5       52.54       54.11      0.63 o
   0   1   5      349.82      355.49      3.46 o
   1   1   5      449.00      450.40      6.34 o
   3   1   5        0.26        0.57      0.12 o
   4   1   5      121.68      119.96      2.12 o
   5   1   5       12.61       13.12      0.36 o
   6   1   5       13.60       11.29      0.47 o
   7   1   5        1.74        1.83      0.27 o
  -7   2   5        0.39        1.78      0.64 o
  -6   2   5       36.72       40.63      1.40 o
  -5   2   5        0.10       -0.06      0.20 o
  -4   2   5       64.73       70.04      0.96 o
  -3   2   5        7.30        7.81      0.30 o
  -2   2   5       91.88       97.25      1.32 o
  -1   2   5      512.88      515.01      6.10 o
   0   2   5       10.71       10.06      0.42 o
   1   2   5        6.47        6.66      0.13 o
   2   2   5        0.22       -0.09      0.11 o
   3   2   5       96.27       98.08      1.42 o
   4   2   5      245.33      233.44      3.61 o
   5   2   5      172.47      163.90      2.37 o
   6   2   5        0.57        0.31      0.22 o
   7   2   5        0.57        0.28      0.24 o
  -6   3   5        1.94        2.71      0.47 o
  -5   3   5       11.77       12.79      0.68 o
  -4   3   5      136.27      126.57      1.45 o
  -3   3   5        1.47        0.94      0.17 o
  -2   3   5      192.20      191.46      2.19 o
  -1   3   5      141.27      172.58      1.96 o
   0   3   5      597.60      631.04      7.43 o
   1   3   5       56.36       57.70      0.77 o
   2   3   5        0.31        0.67      0.09 o
   3   3   5      150.72      183.71      4.33 o
   4   3   5       20.93       17.06      0.38 o
   5   3   5      105.96      105.70      1.39 o
   6   3   5       18.36       19.22      0.60 o
   7   3   5        1.74        2.15      0.29 o
  -6   4   5        5.11        6.78      0.62 o
  -5   4   5        2.28        1.66      0.41 o
  -4   4   5        3.32        4.70      0.48 o
  -3   4   5        0.15        0.02      0.17 o
  -2   4   5        2.42        1.09      0.16 o
  -1   4   5      122.37      118.64      1.83 o
   0   4   5        1.48        2.10      0.18 o
   1   4   5       56.87       54.14      0.95 o
   2   4   5        0.46        0.52      0.13 o
   3   4   5        4.35        7.83      0.30 o
   4   4   5       38.27       43.58      0.75 o
   5   4   5       11.19        6.52      0.31 o
   6   4   5        0.69        0.54      0.24 o
   7   4   5        0.26        0.25      0.31 o
  -5   5   5       27.56       30.93      1.61 o
  -4   5   5       55.89       48.19      1.91 o
  -3   5   5        1.71        1.67      0.50 o
  -2   5   5       13.41       12.38      0.45 o
  -1   5   5      157.41      171.77      2.59 o
   0   5   5       53.55       54.14      0.96 o
   1   5   5      132.18      127.38      1.92 o
   2   5   5      342.39      317.83      5.08 o
   3   5   5       70.78       75.99      0.93 o
   4   5   5       49.82       38.63      0.73 o
   5   5   5       18.60       22.14      0.68 o
   6   5   5       10.96       13.82      0.53 o
   7   5   5        3.76        5.75      0.62 o
  -4   6   5        3.14        4.18      0.76 o
  -3   6   5       38.39       37.17      1.63 o
  -2   6   5        0.38        0.13      0.39 o
  -1   6   5       19.16       21.26      0.58 o
   0   6   5        0.01        0.02      0.15 o
   1   6   5        4.02        2.80      0.26 o
   2   6   5      470.89      492.84      5.98 o
   3   6   5        8.09        9.55      0.46 o
   4   6   5       56.08       54.26      0.98 o
   5   6   5        0.50        0.72      0.36 o
   6   6   5        0.05        0.57      0.25 o
   7   6   5        0.95        1.38      0.32 o
  -4   7   5        8.43        6.74      0.85 o
  -3   7   5        4.13        4.39      0.80 o
  -2   7   5       27.83       26.82      1.38 o
  -1   7   5       39.77       36.05      1.55 o
   0   7   5        0.23        0.59      0.25 o
   1   7   5       14.90       15.75      0.51 o
   2   7   5       27.91       19.84      0.57 o
   3   7   5       20.92       23.82      0.53 o
   4   7   5        0.04        0.36      0.19 o
   5   7   5        0.90        2.34      0.46 o
   6   7   5        6.68        6.53      0.47 o
  -3   8   5        5.52        4.62      0.79 o
  -2   8   5        1.16        0.04      0.52 o
  -1   8   5       17.55       13.54      1.03 o
   0   8   5        9.28       10.58      0.90 o
   1   8   5       12.12       10.22      0.87 o
   2   8   5       95.01       92.60      2.94 o
   3   8   5        2.64        2.36      0.55 o
   4   8   5       14.44       14.53      0.99 o
  -1   9   5        2.39        3.97      0.75 o
   0   9   5        0.03        0.22      0.53 o
   1   9   5       32.76       33.84      1.61 o
   2   9   5       17.20       15.22      1.14 o
   3   9   5        1.74        3.31      0.65 o
   4   9   5        3.56        5.27      0.72 o
   1  10   5        0.08       -0.44      0.44 o
   2  10   5       19.96       19.44      1.29 o
   3  10   5        1.89        1.17      0.58 o
  -4  -9   6        2.07        2.67      0.74 o
  -3  -9   6        1.48        0.21      0.65 o
  -2  -9   6        2.30        4.01      0.61 o
  -1  -9   6        0.14        1.03      0.67 o
   0  -9   6        1.02        0.33      0.62 o
  -5  -8   6        1.49        1.25      0.49 o
  -4  -8   6        0.02        0.56      0.49 o
  -3  -8   6       39.91       36.25      1.28 o
  -2  -8   6       29.67       24.83      1.05 o
  -1  -8   6       54.16       52.05      1.99 o
   0  -8   6        1.20        0.99      0.48 o
   1  -8   6        0.39        1.12      0.55 o
   2  -8   6       20.73       23.34      1.38 o
  -6  -7   6        1.07        1.03      0.65 o
  -5  -7   6        0.90        0.68      0.45 o
  -4  -7   6       22.16       21.29      0.97 o
  -3  -7   6        2.50        3.16      0.50 o
  -2  -7   6       20.35       19.91      1.08 o
  -1  -7   6       17.53       18.57      0.90 o
   0  -7   6       16.94       17.33      0.83 o
   1  -7   6       22.18       24.43      0.94 o
   2  -7   6        6.06        6.79      0.56 o
   3  -7   6        1.65        1.45      0.54 o
  -7  -6   6        0.07       -0.10      0.64 o
  -6  -6   6        0.84        0.19      0.44 o
  -5  -6   6        0.33       -0.39      0.39 o
  -4  -6   6        0.23        0.28      0.39 o
  -3  -6   6       24.22       22.59      1.71 o
  -2  -6   6       27.06       24.77      0.81 o
  -1  -6   6       58.34       58.81      1.13 o
   0  -6   6       32.77       32.61      0.60 o
   1  -6   6        0.02        0.32      0.21 o
   2  -6   6       24.73       24.09      0.76 o
   3  -6   6        1.59        2.14      0.60 o
   4  -6   6        2.06        1.82      0.48 o
  -7  -5   6        4.23        3.81      0.80 o
  -6  -5   6        0.95        1.70      0.47 o
  -5  -5   6        1.76        0.32      0.42 o
  -4  -5   6      120.36      118.92      2.36 o
  -3  -5   6        1.07        0.19      0.16 o
  -2  -5   6        0.88        1.00      0.18 o
  -1  -5   6      168.89      174.19      2.06 o
   0  -5   6       72.42       73.41      0.99 o
   1  -5   6      140.59      146.31      1.74 o
   2  -5   6       12.30       10.39      0.47 o
   3  -5   6        6.61        4.38      0.32 o
   4  -5   6        0.05       -0.22      0.22 o
   5  -5   6       17.56       17.83      0.92 o
  -7  -4   6        3.20        3.91      0.80 o
  -6  -4   6        0.80        1.19      0.40 o
  -5  -4   6        7.15        7.46      0.36 o
  -4  -4   6        0.15        0.56      0.20 o
  -3  -4   6       84.01       84.93      1.04 o
  -2  -4   6        1.39        2.00      0.20 o
  -1  -4   6       25.31       21.57      0.38 o
   0  -4   6      231.38      230.36      2.59 o
   1  -4   6        2.47        3.89      0.20 o
   2  -4   6      141.75      137.96      2.18 o
   3  -4   6       19.39       19.22      0.58 o
   4  -4   6        0.11       -0.19      0.19 o
   5  -4   6        1.00        1.36      0.41 o
  -7  -3   6        0.02        0.12      0.59 o
  -6  -3   6        0.04       -0.27      0.29 o
  -5  -3   6        0.39        1.22      0.18 o
  -4  -3   6      240.69      234.85      2.29 o
  -3  -3   6       10.61       11.45      0.27 o
  -2  -3   6       17.91       16.25      0.40 o
  -1  -3   6      294.01      309.28      2.85 o
   0  -3   6        9.51        9.44      0.24 o
   1  -3   6      199.19      179.50      2.01 o
   2  -3   6       36.76       23.35      0.34 o
   3  -3   6       47.56       45.35      0.72 o
   4  -3   6        0.67        0.54      0.16 o
   5  -3   6        7.89        8.69      0.39 o
   6  -3   6       11.31       11.47      0.75 o
  -7  -2   6        1.95        1.32      0.63 o
  -6  -2   6        0.29       -0.25      0.25 o
  -5  -2   6       13.66       12.79      0.34 o
  -4  -2   6       34.68       36.98      0.54 o
  -3  -2   6      107.55       99.63      1.51 o
  -2  -2   6      584.93      613.83      6.11 o
  -1  -2   6       93.69       93.49      1.02 o
   0  -2   6        0.33        0.04      0.10 o
   1  -2   6      167.86      183.72      1.84 o
   2  -2   6       67.82       54.43      0.99 o
   3  -2   6       81.23       84.46      1.25 o
   4  -2   6        2.98        2.88      0.15 o
   5  -2   6       23.70       23.80      0.93 o
   6  -2   6        0.35        0.65      0.31 o
  -7  -1   6        0.04        0.89      0.62 o
  -6  -1   6       25.25       25.57      1.39 o
  -5  -1   6       24.78       23.93      0.46 o
  -4  -1   6       12.24       11.65      0.31 o
  -3  -1   6      184.55      196.78      2.06 o
  -2  -1   6      139.38      168.79      1.76 o
  -1  -1   6     5130.12     4945.94     44.08 o
   0  -1   6        0.28        0.53      0.07 o
   1  -1   6      295.40      286.00      3.12 o
   2  -1   6       86.33      126.19      1.43 o
   3  -1   6      132.07      138.71      3.95 o
   4  -1   6       11.68       12.67      0.85 o
   5  -1   6       10.36        7.65      0.51 o
   6  -1   6       51.07       47.74      1.51 o
  -7   0   6        2.96        3.73      0.80 o
  -6   0   6       18.45       18.36      1.18 o
  -5   0   6        5.14        5.81      0.27 o
  -4   0   6       45.54       40.54      0.60 o
  -3   0   6        4.69        3.28      0.21 o
  -2   0   6      441.97      457.32      4.94 o
  -1   0   6      236.16      285.60      2.62 o
   0   0   6       16.12       19.97      0.24 o
   1   0   6        4.69        5.35      0.13 o
   2   0   6       23.12       19.09      0.50 o
   3   0   6      208.69      223.78      5.98 o
   4   0   6        5.18        5.61      0.25 o
   5   0   6       26.81       31.00      2.26 o
   6   0   6       19.35       15.38      0.69 o
   7   0   6        0.79        1.82      0.37 o
  -7   1   6        0.09        1.19      0.58 o
  -6   1   6        2.35        1.42      0.57 o
  -5   1   6        6.11        6.66      0.36 o
  -4   1   6       12.78       12.09      0.34 o
  -3   1   6      206.70      210.45      2.71 o
  -2   1   6       72.22       75.83      0.97 o
  -1   1   6     1927.88     1926.22     20.23 o
   0   1   6        6.51        6.66      0.14 o
   1   1   6        2.85        4.78      0.14 o
   2   1   6      267.86      322.27      8.28 o
   4   1   6      237.95      232.11      7.85 o
   5   1   6        9.97       10.10      0.86 o
   6   1   6       34.98       34.46      0.81 o
   7   1   6        5.29        5.87      0.56 o
  -6   2   6        4.72        4.44      0.54 o
  -5   2   6        0.21        0.24      0.47 o
  -4   2   6      352.62      326.91      3.67 o
  -3   2   6        3.84        4.01      0.24 o
  -2   2   6      440.29      446.16      8.02 o
  -1   2   6        2.90        4.91      0.23 o
   0   2   6      283.49      264.86      2.84 o
   1   2   6       14.20        9.69      0.16 o
   2   2   6       14.43       13.15      0.28 o
   3   2   6      163.13      190.07      3.31 o
   4   2   6       22.29       15.39      0.43 o
   5   2   6      326.02      321.20      5.37 o
   6   2   6       23.08       23.92      0.88 o
   7   2   6        7.08        8.24      1.23 o
  -6   3   6        0.43        0.22      0.42 o
  -5   3   6        7.95        8.52      0.83 o
  -4   3   6       26.27       25.58      0.52 o
  -3   3   6      257.76      256.48      3.30 o
  -2   3   6       13.33       13.57      0.37 o
  -1   3   6      160.69      163.13      2.07 o
   0   3   6       72.09       70.88      0.97 o
   1   3   6        0.66        0.46      0.07 o
   2   3   6        8.05       15.97      0.40 o
   3   3   6       53.22       63.90      1.19 o
   4   3   6       68.05       74.93      1.40 o
   5   3   6       11.91        7.19      0.31 o
   6   3   6       21.84       22.80      0.64 o
   7   3   6        0.01       -0.21      0.21 o
  -6   4   6        0.44        1.04      0.49 o
  -5   4   6        0.14        0.05      0.46 o
  -4   4   6      111.29      107.08      2.33 o
  -3   4   6        3.61        3.10      0.25 o
  -2   4   6      101.48      101.49      1.29 o
  -1   4   6       87.91       90.18      1.26 o
   0   4   6       32.29       30.03      0.52 o
   1   4   6        2.84        2.66      0.21 o
   2   4   6        6.13        3.55      0.20 o
   3   4   6      277.46      289.30      4.97 o
   4   4   6        5.42        6.20      0.31 o
   5   4   6       59.17       63.31      1.78 o
   6   4   6       27.50       27.31      0.73 o
   7   4   6        5.09        6.40      0.41 o
  -5   5   6       18.27       20.54      0.93 o
  -4   5   6        0.00        0.71      0.62 o
  -3   5   6       47.15       43.91      1.74 o
  -2   5   6        2.41        2.31      0.21 o
  -1   5   6       43.98       45.44      0.78 o
   0   5   6       58.78       57.51      1.02 o
   1   5   6       17.07       18.84      0.48 o
   2   5   6      150.15      143.48      1.82 o
   3   5   6       19.97       24.36      0.36 o
   4   5   6       83.07       83.43      1.64 o
   5   5   6        3.71        4.09      0.46 o
   6   5   6        0.08        0.26      0.24 o
   7   5   6        4.20        4.88      0.39 o
  -4   6   6       67.71       67.10      2.51 o
  -3   6   6        1.41        1.06      0.56 o
  -2   6   6        6.73        8.25      0.78 o
  -1   6   6        3.27        1.93      0.23 o
   0   6   6        2.86        3.82      0.27 o
   1   6   6       13.42       16.39      0.48 o
   2   6   6       70.67       65.21      1.15 o
   3   6   6      332.81      340.69      6.38 o
   4   6   6        1.07        1.04      0.25 o
   5   6   6       25.14       24.04      1.00 o
   6   6   6        6.23        6.65      0.44 o
   7   6   6        0.01        0.32      0.29 o
  -3   7   6        6.72        8.84      1.05 o
  -2   7   6        7.73        7.16      0.83 o
  -1   7   6       16.75       18.20      1.11 o
   0   7   6       21.78       21.67      1.13 o
   1   7   6       19.20       15.39      0.51 o
   2   7   6       10.95       11.30      0.44 o
   3   7   6       48.25       42.86      0.87 o
   4   7   6        7.61        8.85      0.38 o
   5   7   6        0.93        0.91      0.40 o
   6   7   6        0.29        0.13      0.45 o
  -2   8   6        1.95        1.88      0.67 o
  -1   8   6        2.69        1.46      0.61 o
   0   8   6        3.35        4.10      0.69 o
   1   8   6       36.03       39.80      1.69 o
   2   8   6        1.39        1.22      0.33 o
   3   8   6       46.66       46.80      1.82 o
   4   8   6        0.88        1.21      0.48 o
  -1   9   6        0.30       -0.04      0.57 o
   0   9   6       27.93       28.53      1.55 o
   1   9   6        0.48        1.17      0.59 o
   2   9   6       40.15       41.53      1.83 o
   3   9   6        4.88        3.95      0.68 o
   1  10   6        4.36        5.17      0.83 o
   2  10   6        2.25        2.14      0.69 o
   3  10   6        6.45        6.98      0.83 o
  -3  -9   7        0.43       -0.22      0.51 o
  -2  -9   7        3.88        5.88      1.00 o
  -1  -9   7       15.21       14.01      1.58 o
  -5  -8   7        2.26        3.22      0.59 o
  -4  -8   7        8.43        8.80      0.75 o
  -3  -8   7        6.63        8.05      0.69 o
  -2  -8   7       15.66       17.06      0.91 o
  -1  -8   7        8.71       11.60      0.78 o
   0  -8   7        0.16        0.31      0.40 o
   1  -8   7       10.18       10.80      0.75 o
  -6  -7   7        0.27        0.08      0.47 o
  -5  -7   7        0.42        0.03      0.43 o
  -4  -7   7        5.77        6.06      0.61 o
  -3  -7   7        3.20        2.80      0.51 o
  -2  -7   7       34.46       39.84      1.30 o
  -1  -7   7       82.60       81.11      2.00 o
   0  -7   7       39.51       40.55      1.27 o
   1  -7   7        1.88        1.60      0.44 o
   2  -7   7       14.47       17.20      0.83 o
   3  -7   7        2.49        2.18      0.59 o
  -6  -6   7        0.68        0.66      0.49 o
  -5  -6   7        8.61        9.65      0.77 o
  -4  -6   7        5.92        5.70      0.57 o
  -3  -6   7       23.50       21.38      1.06 o
  -2  -6   7        7.63        9.39      0.42 o
  -1  -6   7       88.62       90.15      1.71 o
   0  -6   7        2.28        2.56      0.25 o
   1  -6   7      123.70      128.59      2.71 o
   2  -6   7        6.08        5.45      0.89 o
   3  -6   7        2.70        1.59      0.39 o
   4  -6   7        0.14       -0.39      0.39 o
  -7  -5   7        8.37       10.03      0.92 o
  -6  -5   7        0.09       -0.09      0.44 o
  -5  -5   7        4.77        5.23      0.58 o
  -4  -5   7        8.33        8.73      1.11 o
  -3  -5   7       33.80       31.06      0.60 o
  -2  -5   7        9.88        8.93      0.33 o
  -1  -5   7       62.58       67.68      0.96 o
   0  -5   7      148.36      143.06      1.73 o
   1  -5   7       72.66       76.22      1.17 o
   2  -5   7      145.24      148.74      2.38 o
   3  -5   7        0.06       -0.20      0.20 o
   4  -5   7        2.73        2.49      0.33 o
  -7  -4   7        0.51        0.32      0.67 o
  -6  -4   7        5.13        6.22      0.69 o
  -5  -4   7       58.15       63.17      1.32 o
  -4  -4   7       63.31       60.57      0.90 o
  -3  -4   7      169.51      161.36      1.64 o
  -2  -4   7       43.91       46.60      0.79 o
  -1  -4   7      172.36      160.52      2.08 o
   0  -4   7       23.11       21.71      0.42 o
   1  -4   7      137.88      144.38      1.69 o
   2  -4   7       32.64       34.14      0.74 o
   3  -4   7       11.64        9.76      0.42 o
   4  -4   7        8.62        7.87      0.42 o
   5  -4   7        0.72        0.34      0.32 o
  -7  -3   7        1.43        1.23      0.70 o
  -6  -3   7        1.07        1.04      0.33 o
  -5  -3   7        5.73        4.62      0.35 o
  -4  -3   7       14.77       14.09      0.41 o
  -3  -3   7        0.26        0.23      0.14 o
  -2  -3   7       32.25       33.41      0.47 o
  -1  -3   7       43.21       51.55      0.92 o
   0  -3   7      178.40      175.55      1.86 o
   1  -3   7       29.00       26.88      0.42 o
   2  -3   7       54.66       48.07      0.75 o
   3  -3   7        6.28        5.12      0.27 o
   4  -3   7        0.31       -0.01      0.15 o
   5  -3   7        0.11        0.24      0.28 o
  -7  -2   7        0.04       -0.17      0.56 o
  -6  -2   7        3.13        3.06      0.36 o
  -5  -2   7       55.97       56.87      0.82 o
  -4  -2   7      371.48      364.63      4.57 o
  -3  -2   7      160.13      154.50      1.55 o
  -2  -2   7        0.40        0.43      0.11 o
  -1  -2   7      744.03      762.14      6.82 o
   0  -2   7        8.63        7.68      0.29 o
   1  -2   7      204.91      230.02      2.48 o
   2  -2   7       20.23       18.81      0.42 o
   3  -2   7       11.69        8.22      0.22 o
   4  -2   7       36.01       37.14      2.28 o
   5  -2   7        3.50        4.36      0.44 o
   6  -2   7       23.85       25.32      1.03 o
  -7  -1   7        7.66        7.12      0.97 o
  -6  -1   7        4.12        4.62      0.53 o
  -5  -1   7       18.29       17.03      0.43 o
  -4  -1   7       24.40       27.44      0.53 o
  -3  -1   7       33.53       33.02      0.47 o
  -2  -1   7      166.76      161.50      1.58 o
  -1  -1   7      278.47      253.61      2.35 o
   0  -1   7      519.96      523.53      4.70 o
   1  -1   7        2.06        3.23      0.16 o
   2  -1   7       20.77       20.98      0.41 o
   3  -1   7       59.85       68.18      2.37 o
   4  -1   7       33.71       30.40      0.80 o
   5  -1   7       11.23       13.36      0.61 o
   6  -1   7        7.02        5.89      0.52 o
  -7   0   7        2.00        2.44      0.75 o
  -6   0   7        1.70        2.31      0.62 o
  -5   0   7       20.06       20.32      0.51 o
  -4   0   7      526.12      494.10      9.13 o
  -3   0   7       24.16       23.62      0.41 o
  -2   0   7      177.36      161.63      1.71 o
  -1   0   7      165.59      187.68      1.77 o
   0   0   7      155.24      173.46      1.62 o
   1   0   7      192.13      201.98      2.03 o
   2   0   7        6.08        4.70      0.12 o
   3   0   7        7.64       12.48      0.37 o
   4   0   7        4.21        4.63      0.41 o
   5   0   7        1.93        1.33      0.30 o
   6   0   7       16.43       15.81      0.51 o
  -7   1   7       10.26       11.61      1.21 o
  -6   1   7        7.92        9.37      1.05 o
  -5   1   7        6.90        6.66      0.81 o
  -4   1   7       46.98       50.24      0.87 o
  -3   1   7        9.78        8.75      0.27 o
  -2   1   7      314.48      315.23      3.17 o
  -1   1   7       22.29       19.17      0.35 o
   0   1   7      210.85      233.47      2.29 o
   1   1   7       56.28       55.11      0.73 o
   2   1   7       56.04       60.05      1.09 o
   4   1   7        0.46        0.21      0.14 o
   5   1   7       39.04       40.05      2.85 o
   6   1   7        3.29        2.75      0.25 o
  -6   2   7        5.33        6.05      0.60 o
  -5   2   7        2.70        2.13      0.55 o
  -4   2   7       21.82       21.22      0.48 o
  -3   2   7      144.05      152.92      1.84 o
  -2   2   7      199.34      204.32      2.59 o
  -1   2   7      895.63      928.02      9.72 o
   0   2   7        0.25        0.30      0.08 o
   1   2   7       35.70       40.59      0.55 o
   2   2   7        7.34        7.29      0.20 o
   3   2   7        1.02        0.86      0.13 o
   4   2   7       29.99       30.30      0.88 o
   5   2   7       86.55       71.68      1.31 o
   6   2   7       44.74       39.79      0.96 o
  -6   3   7        7.11        7.63      0.64 o
  -5   3   7        3.58        3.00      0.48 o
  -4   3   7       12.55       10.69      0.48 o
  -3   3   7      106.98      102.53      1.61 o
  -2   3   7       73.38       71.32      1.07 o
  -1   3   7      435.75      473.21      5.66 o
   0   3   7       36.52       28.49      0.48 o
   1   3   7       30.67       27.44      0.42 o
   2   3   7       52.17       48.64      0.95 o
   3   3   7      136.21      137.75      2.41 o
   4   3   7        0.11        0.18      0.14 o
   5   3   7        0.53       -0.10      0.15 o
   6   3   7       34.75       29.88      0.73 o
   7   3   7        5.18        5.05      0.53 o
  -5   4   7        6.68        7.51      0.61 o
  -4   4   7        6.68        6.77      0.57 o
  -3   4   7        0.01        0.70      0.20 o
  -2   4   7       12.18       10.00      0.33 o
  -1   4   7       98.96      101.19      1.26 o
   0   4   7       65.81       63.78      0.92 o
   1   4   7       25.99       24.26      0.43 o
   2   4   7       14.54       13.00      0.25 o
   3   4   7        8.52        8.45      0.34 o
   4   4   7       51.23       43.92      0.92 o
   5   4   7        4.30        4.00      0.42 o
   6   4   7        1.26        0.31      0.22 o
   7   4   7        0.27        0.92      0.36 o
  -5   5   7        0.41        1.27      0.48 o
  -4   5   7       16.28       19.09      0.85 o
  -3   5   7       42.08       38.33      1.14 o
  -2   5   7        4.48        7.63      0.35 o
  -1   5   7       86.21       80.42      1.20 o
   0   5   7        0.50        1.55      0.17 o
   1   5   7      148.56      140.10      1.81 o
   2   5   7        1.38        1.14      0.14 o
   3   5   7      151.95      140.31      2.05 o
   4   5   7       12.66       12.72      0.48 o
   5   5   7       25.25       19.93      0.83 o
   6   5   7        7.00        7.70      0.41 o
   7   5   7       11.47       13.18      0.78 o
  -4   6   7       19.17       24.54      1.54 o
  -3   6   7        2.49        3.78      0.71 o
  -2   6   7        0.06        0.21      0.45 o
  -1   6   7        0.49       -0.25      0.26 o
   0   6   7       58.60       60.55      0.97 o
   1   6   7       20.92       18.93      0.44 o
   2   6   7        2.44        2.04      0.20 o
   3   6   7       26.49       30.97      0.78 o
   4   6   7        0.58        0.72      0.23 o
   5   6   7       30.06       29.50      1.12 o
   6   6   7        0.49       -0.05      0.23 o
   7   6   7        0.77        0.85      0.41 o
  -3   7   7       27.34       27.41      1.51 o
  -2   7   7        0.00        0.37      0.49 o
  -1   7   7        5.96        6.42      0.74 o
   0   7   7        6.68        6.91      0.77 o
   1   7   7       53.04       52.75      1.15 o
   2   7   7        0.78        0.34      0.19 o
   3   7   7       30.84       23.86      0.60 o
   4   7   7        0.03        0.01      0.17 o
   5   7   7        0.02        0.04      0.34 o
   6   7   7        9.42       10.92      0.79 o
  -2   8   7        7.31        8.85      0.97 o
  -1   8   7        0.89        0.21      0.50 o
   0   8   7       40.78       37.22      1.68 o
   1   8   7        2.67        2.13      0.56 o
   2   8   7       24.95       22.17      1.19 o
   3   8   7       17.50       19.83      1.14 o
  -1   9   7        6.09        7.83      0.97 o
   0   9   7        0.21        0.61      0.56 o
   1   9   7        7.99        8.68      1.00 o
   2   9   7       10.24       12.34      1.06 o
   3   9   7       16.04       12.94      1.02 o
   1  10   7        0.93        0.51      0.55 o
   2  10   7        0.43       -0.43      0.52 o
  -2  -9   8        1.25        1.69      0.91 o
  -5  -8   8        2.37        2.54      0.62 o
  -4  -8   8        7.65        7.96      0.74 o
  -3  -8   8       10.82       12.10      0.88 o
  -2  -8   8       10.82       10.64      0.81 o
  -1  -8   8        5.78        5.97      0.63 o
   0  -8   8       19.14       17.16      0.88 o
   1  -8   8        0.41       -0.29      0.46 o
  -6  -7   8        0.71       -0.04      0.62 o
  -5  -7   8       11.21       11.67      0.82 o
  -4  -7   8        0.38       -0.05      0.42 o
  -3  -7   8       17.31       17.51      0.91 o
  -2  -7   8       13.08       10.74      0.80 o
  -1  -7   8        3.59        3.71      0.53 o
   0  -7   8        9.68        9.14      0.68 o
   1  -7   8        0.11       -0.35      0.35 o
   2  -7   8        3.90        4.50      0.53 o
  -6  -6   8        0.43        0.58      0.51 o
  -5  -6   8        3.79        2.69      0.51 o
  -4  -6   8        1.24        0.63      0.44 o
  -3  -6   8        0.50        0.03      0.38 o
  -2  -6   8       27.64       26.29      1.10 o
  -1  -6   8       50.21       48.02      0.83 o
   0  -6   8       59.99       55.36      1.18 o
   1  -6   8       14.36       14.29      0.58 o
   2  -6   8        3.43        2.31      0.44 o
   3  -6   8       10.07       11.11      0.88 o
  -7  -5   8        5.86        4.48      0.96 o
  -6  -5   8       22.64       21.59      1.01 o
  -5  -5   8       16.75       14.73      0.84 o
  -4  -5   8       23.48       19.04      0.88 o
  -3  -5   8        6.71        7.56      0.40 o
  -2  -5   8        9.59        8.80      0.33 o
  -1  -5   8        0.09        0.41      0.17 o
   0  -5   8      190.59      188.42      2.54 o
   1  -5   8        9.89        9.46      0.48 o
   2  -5   8       99.79      108.27      1.97 o
   3  -5   8        4.18        4.36      0.34 o
   4  -5   8        1.77        2.56      0.46 o
  -7  -4   8        0.53        0.29      0.64 o
  -6  -4   8       30.77       33.03      0.96 o
  -5  -4   8       16.75       15.91      0.77 o
  -4  -4   8       13.80       11.97      0.55 o
  -3  -4   8        3.68        2.84      0.20 o
  -2  -4   8        1.08        1.14      0.15 o
  -1  -4   8      114.09      107.20      2.15 o
   0  -4   8        1.00        1.07      0.16 o
   1  -4   8      186.92      190.18      2.66 o
   2  -4   8       26.15       26.31      0.65 o
   3  -4   8       87.47       88.49      1.50 o
   4  -4   8        3.29        2.83      0.38 o
   5  -4   8        3.39        4.88      0.57 o
  -7  -3   8        0.90        1.41      0.70 o
  -6  -3   8        1.66        1.05      0.35 o
  -5  -3   8       12.88       11.85      0.56 o
  -4  -3   8       31.47       25.75      0.46 o
  -3  -3   8       45.71       45.36      0.90 o
  -2  -3   8        0.25       -0.14      0.14 o
  -1  -3   8        9.34       10.34      0.28 o
   0  -3   8      260.48      247.80      2.51 o
   1  -3   8       51.29       54.24      0.72 o
   2  -3   8       60.98       64.59      0.97 o
   3  -3   8       67.42       60.30      1.06 o
   4  -3   8        7.35        7.71      0.43 o
   5  -3   8        0.47       -0.15      0.25 o
  -7  -2   8        2.83        3.40      0.82 o
  -6  -2   8       10.03       11.54      0.71 o
  -5  -2   8       13.86       12.50      0.56 o
  -4  -2   8        0.12       -0.16      0.16 o
  -3  -2   8        0.00        0.05      0.13 o
  -2  -2   8       13.46       14.92      0.30 o
  -1  -2   8       63.29       61.39      1.09 o
   0  -2   8       20.83       22.15      0.37 o
   1  -2   8      524.08      522.04      6.70 o
   2  -2   8       52.74       56.75      2.01 o
   3  -2   8       19.90       18.32      0.54 o
   4  -2   8        5.49        6.06      0.66 o
   5  -2   8        2.44        3.11      0.36 o
  -7  -1   8        5.91        4.66      0.90 o
  -6  -1   8        3.95        5.23      0.81 o
  -5  -1   8        6.07        6.16      0.48 o
  -4  -1   8       46.16       45.72      0.64 o
  -3  -1   8      100.96       93.12      1.62 o
  -2  -1   8       53.51       56.92      0.70 o
  -1  -1   8      449.36      473.64      4.29 o
   0  -1   8     1403.46     1440.73     12.80 o
   1  -1   8       12.33       15.41      0.28 o
   2  -1   8      345.79      350.40      4.89 o
   3  -1   8       37.36       27.55      0.88 o
   4  -1   8        8.16        9.16      0.54 o
   5  -1   8        0.05        0.01      0.21 o
  -7   0   8        0.45        0.34      0.63 o
  -6   0   8        9.68        9.53      0.96 o
  -5   0   8        3.32        2.65      0.35 o
  -4   0   8       18.23       17.84      0.47 o
  -3   0   8       57.62       54.30      0.73 o
  -2   0   8        0.67       -0.15      0.15 o
  -1   0   8      293.88      282.20      2.61 o
   0   0   8       65.04       70.32      0.78 o
   1   0   8       61.43       60.68      0.74 o
   2   0   8       21.21       23.36      0.42 o
   3   0   8       47.99       48.88      0.95 o
   4   0   8       16.67       16.06      0.81 o
   5   0   8        0.30        0.03      0.15 o
   6   0   8        0.87        0.57      0.25 o
  -6   1   8        0.99        1.38      0.67 o
  -5   1   8       20.26       18.50      0.69 o
  -4   1   8       57.63       54.91      1.72 o
  -3   1   8       34.89       34.49      0.55 o
  -2   1   8      188.07      196.85      2.06 o
  -1   1   8        5.32        6.91      0.23 o
   0   1   8     1163.72     1174.41     11.18 o
   1   1   8        1.08        0.90      0.09 o
   2   1   8      190.37      196.80      2.43 o
   5   1   8        0.13        0.94      0.36 o
   6   1   8        3.67        4.69      0.28 o
  -6   2   8        9.84        9.65      1.01 o
  -5   2   8        8.65        8.26      0.91 o
  -4   2   8        0.29        0.16      0.19 o
  -3   2   8      265.65      250.56      2.88 o
  -2   2   8       26.28       24.16      0.51 o
  -1   2   8      715.31      711.37      7.50 o
   0   2   8        9.96       10.13      0.24 o
   1   2   8       49.23       56.19      0.86 o
   2   2   8      115.69      120.66      3.46 o
   3   2   8       54.17       58.36      1.08 o
   5   2   8        3.73        5.15      0.23 o
   6   2   8       14.05       13.02      0.41 o
  -6   3   8        0.52       -0.27      0.38 o
  -5   3   8        3.69        3.42      0.51 o
  -4   3   8        9.36        8.76      0.65 o
  -3   3   8        8.72       10.26      0.42 o
  -2   3   8      239.82      238.27      3.02 o
  -1   3   8        1.52        2.84      0.18 o
   0   3   8      524.91      515.40      6.11 o
   1   3   8        1.43        2.00      0.13 o
   2   3   8        4.87        4.71      0.33 o
   3   3   8        1.16        0.67      0.12 o
   4   3   8       14.67       17.50      0.48 o
   5   3   8        5.08        5.98      0.39 o
   6   3   8        0.18       -0.17      0.17 o
  -5   4   8        2.59        1.88      0.73 o
  -4   4   8       13.50       12.70      0.62 o
  -3   4   8       77.30       74.50      1.77 o
  -2   4   8        2.58        2.89      0.25 o
  -1   4   8      127.72      120.44      1.96 o
   0   4   8       48.38       48.27      0.76 o
   1   4   8       36.00       33.51      0.54 o
   2   4   8       16.78       17.29      0.49 o
   3   4   8       67.00       73.38      1.40 o
   4   4   8       40.91       39.54      0.84 o
   5   4   8        6.74        8.40      0.48 o
   6   4   8       11.39       15.40      0.48 o
  -5   5   8        6.25        7.34      0.83 o
  -4   5   8       10.70       10.91      0.73 o
  -3   5   8        4.65        6.20      0.94 o
  -2   5   8       48.84       50.30      1.52 o
  -1   5   8        0.19        0.45      0.18 o
   0   5   8       10.34        9.41      0.33 o
   1   5   8      227.83      224.60      2.79 o
   2   5   8       44.79       49.75      0.73 o
   3   5   8       33.13       32.28      0.79 o
   4   5   8        7.41        6.85      0.48 o
   5   5   8       17.14       20.00      0.81 o
   6   5   8        0.02       -0.20      0.20 o
  -4   6   8        0.17        1.14      0.73 o
  -3   6   8       89.64       87.24      2.99 o
  -2   6   8        7.51        7.35      0.88 o
  -1   6   8        3.89        4.92      0.64 o
   0   6   8        4.96        5.61      0.30 o
   1   6   8        4.05        4.10      0.22 o
   2   6   8       41.48       45.73      1.10 o
   3   6   8        7.64        8.11      0.42 o
   4   6   8       26.87       28.50      1.07 o
   5   6   8        1.39        1.12      0.35 o
   6   6   8       10.96       13.85      0.79 o
  -3   7   8        1.71        2.87      0.72 o
  -2   7   8       12.70       10.95      0.96 o
  -1   7   8        0.04        0.32      0.45 o
   0   7   8        4.78        6.14      0.72 o
   1   7   8       48.91       46.95      0.96 o
   2   7   8       33.65       34.48      2.35 o
   3   7   8        7.06        8.35      0.92 o
   4   7   8        0.10        0.45      0.34 o
   5   7   8        0.71        1.83      0.42 o
   6   7   8        2.18        1.46      0.46 o
  -2   8   8        1.78        1.73      0.63 o
  -1   8   8        1.92        1.73      0.56 o
   0   8   8        9.42       12.64      1.01 o
   1   8   8        7.45        9.17      0.92 o
   2   8   8       16.97       18.39      1.08 o
   3   8   8        3.16        2.89      0.56 o
  -1   9   8        9.05       10.13      1.06 o
   0   9   8        1.29        1.77      0.67 o
   1   9   8       27.69       26.38      1.43 o
   2   9   8        4.65        3.87      0.74 o
   2  10   8        1.67        2.42      0.68 o
  -4  -8   9        1.53        2.01      0.55 o
  -3  -8   9       21.80       24.81      1.13 o
  -2  -8   9        0.30        0.75      0.49 o
  -1  -8   9        2.54        2.73      0.56 o
   0  -8   9        2.20        3.19      0.57 o
  -5  -7   9        0.46        0.78      0.54 o
  -4  -7   9        7.11        6.39      0.65 o
  -3  -7   9        0.03       -0.04      0.39 o
  -2  -7   9        8.29        9.04      0.73 o
  -1  -7   9        7.43        8.85      0.72 o
   0  -7   9       17.73       16.53      0.86 o
   1  -7   9        6.28        7.38      0.66 o
   2  -7   9        0.00        0.03      0.39 o
  -6  -6   9        0.16       -0.37      0.47 o
  -5  -6   9        8.16        7.41      0.68 o
  -4  -6   9        1.89        2.34      0.86 o
  -3  -6   9       12.89       13.20      0.75 o
  -2  -6   9        7.47        8.76      0.73 o
  -1  -6   9       13.81       13.44      0.73 o
   0  -6   9       36.26       39.52      1.59 o
   1  -6   9        0.43        0.75      0.40 o
   2  -6   9       15.37       15.90      1.84 o
   3  -6   9        0.86        1.05      0.49 o
  -6  -5   9       18.32       19.78      1.00 o
  -5  -5   9        0.31        0.73      0.47 o
  -4  -5   9       14.39       12.83      1.17 o
  -3  -5   9        1.42        0.43      0.34 o
  -2  -5   9        1.42        1.12      0.20 o
  -1  -5   9       73.14       78.73      1.18 o
   0  -5   9       86.88       86.41      1.70 o
   1  -5   9       58.90       57.87      1.46 o
   2  -5   9        6.18        5.37      0.38 o
   3  -5   9       55.81       57.01      1.14 o
   4  -5   9        0.95        0.44      0.36 o
  -7  -4   9        0.36        0.07      0.65 o
  -6  -4   9        6.85        8.44      0.63 o
  -5  -4   9       42.42       43.44      1.08 o
  -4  -4   9       19.06       21.75      0.91 o
  -3  -4   9       27.09       28.02      0.56 o
  -2  -4   9        4.23        4.32      0.21 o
  -1  -4   9        0.55        0.52      0.15 o
   0  -4   9      256.98      262.83      2.96 o
   1  -4   9       27.60       25.91      0.72 o
   2  -4   9       67.42       63.33      1.18 o
   3  -4   9        2.06        1.65      0.24 o
   4  -4   9        0.18        0.15      0.32 o
  -7  -3   9        0.10       -0.30      0.59 o
  -6  -3   9        4.58        5.64      0.47 o
  -5  -3   9       16.07       19.16      0.70 o
  -4  -3   9       12.93       12.73      0.48 o
  -3  -3   9       14.43       15.84      0.44 o
  -2  -3   9       57.35       55.74      0.75 o
  -1  -3   9        3.76        3.93      0.20 o
   0  -3   9      168.69      176.25      1.85 o
   1  -3   9       57.03       55.42      1.03 o
   2  -3   9       49.56       46.88      0.75 o
   3  -3   9       26.00       24.30      0.56 o
   4  -3   9        5.16        5.50      0.42 o
   5  -3   9        6.75        6.87      0.56 o
  -7  -2   9        3.69        3.44      0.86 o
  -6  -2   9        1.68        1.33      0.36 o
  -5  -2   9        7.28        6.97      0.46 o
  -4  -2   9      109.18      112.31      1.25 o
  -3  -2   9       48.24       45.18      0.67 o
  -2  -2   9      260.27      260.56      2.48 o
  -1  -2   9      153.45      142.35      1.53 o
   0  -2   9      748.93      734.35      7.12 o
   1  -2   9        1.96        1.88      0.21 o
   2  -2   9       93.38       88.66      1.20 o
   3  -2   9        0.92        0.94      0.21 o
   4  -2   9       32.43       30.06      1.26 o
   5  -2   9       26.02       26.29      0.98 o
  -7  -1   9        8.08        9.49      1.11 o
  -6  -1   9       23.90       27.88      1.14 o
  -5  -1   9        0.06       -0.25      0.25 o
  -4  -1   9        1.48        1.06      0.18 o
  -3  -1   9       82.85       77.98      0.98 o
  -2  -1   9       14.21       11.93      0.27 o
  -1  -1   9       24.61       28.99      0.40 o
   0  -1   9       18.51       22.00      0.35 o
   1  -1   9      172.54      177.50      2.25 o
   2  -1   9      107.12      109.94      1.66 o
   3  -1   9       25.82       20.59      0.67 o
   4  -1   9        0.17        0.17      0.20 o
   5  -1   9        2.03        0.64      0.21 o
  -6   0   9        3.73        4.66      0.77 o
  -5   0   9       12.14       13.67      0.91 o
  -4   0   9       56.52       62.48      0.89 o
  -3   0   9      287.48      284.03      3.86 o
  -2   0   9      141.82      130.24      1.33 o
  -1   0   9       99.24       98.17      1.01 o
   0   0   9      228.92      234.84      2.36 o
   1   0   9        8.93        8.21      0.23 o
   2   0   9        4.72        4.15      0.18 o
   3   0   9       92.20       89.68      1.35 o
   4   0   9        0.40        0.01      0.12 o
   5   0   9        4.29        5.06      0.96 o
  -6   1   9        4.44        4.44      0.78 o
  -5   1   9        9.97       10.25      0.56 o
  -4   1   9       33.83       32.40      0.80 o
  -3   1   9      208.99      220.14      4.50 o
  -2   1   9        0.00       -0.10      0.13 o
  -1   1   9      152.21      151.40      1.49 o
   0   1   9      114.71      110.91      1.16 o
   1   1   9        6.13        5.07      0.19 o
   2   1   9       27.29       31.41      0.62 o
   4   1   9      142.16      148.51      4.15 o
   5   1   9        6.77        7.81      1.10 o
   6   1   9       10.39       11.49      0.66 o
  -6   2   9        6.11        6.95      0.90 o
  -5   2   9        1.93        0.69      0.54 o
  -4   2   9       65.79       61.06      1.47 o
  -3   2   9      309.82      305.00      4.62 o
  -2   2   9      186.66      183.53      2.13 o
  -1   2   9       53.67       53.87      0.75 o
   0   2   9      221.62      232.12      2.53 o
   1   2   9       23.16       21.86      0.41 o
   2   2   9       10.83       12.36      0.33 o
   3   2   9       78.26       78.76      2.03 o
   6   2   9        0.44        0.67      0.15 o
  -6   3   9        1.82        2.52      0.62 o
  -5   3   9        6.79        7.97      0.65 o
  -4   3   9        1.71        2.19      0.42 o
  -3   3   9       97.56      107.47      1.84 o
  -2   3   9        2.53        2.08      0.21 o
  -1   3   9       36.37       32.81      0.76 o
   0   3   9       22.05       25.01      0.46 o
   1   3   9       98.90      100.87      1.45 o
   2   3   9        6.15        5.70      0.26 o
   3   3   9        0.00        0.11      0.11 o
   4   3   9       79.97       83.20      2.07 o
   5   3   9        0.08       -0.11      0.18 o
   6   3   9        5.47        5.65      0.28 o
  -5   4   9        0.65        0.23      0.41 o
  -4   4   9       13.75       13.80      0.84 o
  -3   4   9       94.05       90.19      2.06 o
  -2   4   9       75.39       84.95      1.17 o
  -1   4   9       11.15       10.63      0.39 o
   0   4   9       37.88       35.60      0.62 o
   1   4   9        9.30        8.48      0.25 o
   2   4   9        0.17        0.33      0.15 o
   3   4   9       54.79       55.35      1.11 o
   4   4   9        3.80        4.14      0.37 o
   5   4   9        4.44        4.79      0.39 o
   6   4   9        3.41        2.98      0.29 o
  -4   5   9        0.55        0.70      0.45 o
  -3   5   9       34.61       36.18      1.14 o
  -2   5   9        1.36        2.50      0.56 o
  -1   5   9       19.86       21.73      0.52 o
   0   5   9       59.66       58.21      0.92 o
   1   5   9      202.91      189.40      2.39 o
   2   5   9      149.44      142.82      2.65 o
   3   5   9        5.15        5.26      0.34 o
   4   5   9      104.62       98.65      2.59 o
   5   5   9        0.12        0.09      0.26 o
   6   5   9        0.50        0.43      0.30 o
  -4   6   9        6.30        7.91      0.97 o
  -3   6   9        0.16        1.19      0.63 o
  -2   6   9       13.47       15.52      1.16 o
  -1   6   9        0.09       -0.07      0.39 o
   0   6   9        1.15        1.16      0.20 o
   1   6   9        0.01        0.23      0.15 o
   2   6   9       61.84       61.26      1.36 o
   3   6   9       20.66       19.11      0.46 o
   4   6   9        0.01        0.15      0.29 o
   5   6   9        0.80        0.76      0.33 o
   6   6   9        3.93        4.51      0.50 o
  -3   7   9        6.74        6.47      0.94 o
  -2   7   9       11.55       10.43      0.99 o
  -1   7   9        8.18        6.71      0.81 o
   0   7   9       17.68       17.46      1.10 o
   1   7   9        1.84        1.61      0.47 o
   2   7   9       20.32       21.87      1.14 o
   3   7   9        1.24        0.86      0.26 o
   4   7   9       31.21       27.89      1.14 o
   5   7   9        0.22        0.27      0.35 o
   6   7   9        1.16        2.51      0.46 o
  -2   8   9        0.00       -0.54      0.54 o
  -1   8   9        3.78        3.52      0.68 o
   0   8   9        0.51        0.63      0.53 o
   1   8   9       35.98       33.87      1.55 o
   2   8   9        0.29       -0.31      0.41 o
   0   9   9        4.80        3.56      0.70 o
   1   9   9        2.86        4.95      0.79 o
   2   9   9       14.32       15.81      1.16 o
  -3  -8  10       10.85       13.96      0.95 o
  -2  -8  10       14.68       15.83      1.04 o
  -1  -8  10        5.32        6.10      0.67 o
  -5  -7  10        0.77        0.53      0.51 o
  -4  -7  10        5.52        4.77      0.63 o
  -3  -7  10        4.08        3.12      0.57 o
  -2  -7  10       19.07       22.74      1.06 o
  -1  -7  10        2.31        1.73      0.52 o
   0  -7  10        4.63        5.28      0.61 o
   1  -7  10        1.25        0.59      0.42 o
  -5  -6  10        2.27        1.89      0.55 o
  -4  -6  10        7.81        6.58      0.64 o
  -3  -6  10        0.78        1.06      0.42 o
  -2  -6  10        5.72        5.38      0.88 o
  -1  -6  10       30.38       28.80      1.06 o
   0  -6  10        2.44        1.60      0.43 o
   1  -6  10       42.91       40.60      1.27 o
   2  -6  10        5.55        6.83      0.63 o
   3  -6  10        8.65        7.81      0.79 o
  -6  -5  10        1.84        3.10      0.60 o
  -5  -5  10       11.68       10.64      0.80 o
  -4  -5  10       36.69       32.95      1.17 o
  -3  -5  10       28.08       27.31      1.04 o
  -2  -5  10        3.50        4.80      0.84 o
  -1  -5  10        2.25        2.12      0.21 o
   0  -5  10       16.89       15.58      0.59 o
   1  -5  10       38.26       40.83      0.95 o
   2  -5  10        2.58        3.49      0.40 o
   3  -5  10        2.64        2.54      0.32 o
  -6  -4  10        1.65        1.85      0.45 o
  -5  -4  10       18.69       22.09      1.01 o
  -4  -4  10        6.42        5.06      0.54 o
  -3  -4  10        4.77        6.32      0.55 o
  -2  -4  10        3.23        2.81      0.19 o
  -1  -4  10       26.92       25.48      0.46 o
   0  -4  10       30.76       28.30      0.74 o
   1  -4  10       37.02       36.13      0.84 o
   2  -4  10        2.48        2.02      0.26 o
   3  -4  10        0.01        0.26      0.21 o
   4  -4  10       16.99       18.09      0.96 o
  -6  -3  10        2.96        3.14      0.47 o
  -5  -3  10       14.93       13.37      0.66 o
  -4  -3  10       31.63       30.31      1.46 o
  -3  -3  10       15.23       12.07      0.35 o
  -2  -3  10       11.64       12.30      0.33 o
  -1  -3  10       36.45       30.81      0.50 o
   0  -3  10       34.45       34.75      0.51 o
   1  -3  10      130.82      119.96      1.98 o
   2  -3  10        0.97        1.25      0.22 o
   3  -3  10       11.31       11.96      0.55 o
   4  -3  10        3.36        3.15      0.33 o
  -6  -2  10        4.53        4.30      0.45 o
  -5  -2  10       10.75       12.44      0.69 o
  -4  -2  10        2.73        2.89      0.67 o
  -3  -2  10        7.22        7.06      0.26 o
  -2  -2  10       50.27       56.63      0.76 o
  -1  -2  10      167.29      152.17      1.64 o
   0  -2  10      145.27      136.48      1.46 o
   1  -2  10       33.28       34.58      0.62 o
   2  -2  10       66.44       64.86      0.93 o
   3  -2  10       11.97       11.15      0.48 o
   4  -2  10       22.80       26.03      0.90 o
   5  -2  10        0.72        0.42      0.27 o
  -6  -1  10        8.81       10.24      0.77 o
  -5  -1  10       20.59       18.87      0.69 o
  -4  -1  10        0.29       -0.23      0.23 o
  -3  -1  10        0.22        0.48      0.15 o
  -2  -1  10       13.23        8.86      0.26 o
  -1  -1  10       67.99       67.23      0.82 o
   0  -1  10       89.19       85.25      0.96 o
   1  -1  10      217.05      200.00      2.54 o
   2  -1  10        2.39        2.54      0.19 o
   3  -1  10       21.07       22.21      0.62 o
   4  -1  10       46.56       43.39      1.72 o
   5  -1  10        0.95        1.39      0.25 o
  -6   0  10        1.29        1.24      0.48 o
  -5   0  10       15.40       17.65      0.78 o
  -4   0  10       18.71       17.22      0.95 o
  -3   0  10        8.31        7.20      0.34 o
  -2   0  10       45.23       48.75      0.63 o
  -1   0  10        0.04       -0.08      0.10 o
   0   0  10        0.84        1.52      0.11 o
   1   0  10       10.71       12.27      0.48 o
   2   0  10      143.93      134.70      2.00 o
   3   0  10        3.04        1.86      0.14 o
   4   0  10       15.20       16.16      0.46 o
   5   0  10        0.95        1.24      0.18 o
  -6   1  10        0.27       -0.12      0.62 o
  -5   1  10        0.32        0.69      0.32 o
  -4   1  10       25.60       24.66      0.86 o
  -3   1  10       13.04       13.09      0.48 o
  -2   1  10      210.32      205.54      2.72 o
  -1   1  10        3.50        4.62      0.18 o
   0   1  10        1.86        1.54      0.10 o
   1   1  10      272.75      268.88      3.76 o
   2   1  10        0.95        0.69      0.13 o
   3   1  10       69.20       75.14      1.27 o
   4   1  10      107.68      101.86      3.07 o
   5   1  10       43.15       44.44      1.63 o
  -6   2  10        1.41        0.52      0.61 o
  -5   2  10        1.39        0.98      0.53 o
  -4   2  10       39.67       39.59      1.29 o
  -3   2  10        3.93        2.68      0.25 o
  -2   2  10      270.30      275.47      2.85 o
  -1   2  10       67.89       66.67      0.89 o
   0   2  10       53.86       49.48      0.60 o
   1   2  10        4.89        4.57      0.28 o
   2   2  10        7.16        8.04      0.28 o
   3   2  10       13.32       11.19      0.28 o
  -5   3  10        0.34       -0.07      0.53 o
  -4   3  10        0.48       -0.14      0.32 o
  -3   3  10        0.68        0.62      0.40 o
  -2   3  10       45.27       46.00      0.84 o
  -1   3  10       44.22       46.26      0.77 o
   0   3  10        0.03       -0.11      0.11 o
   1   3  10      204.95      203.69      2.20 o
   2   3  10        1.16        1.32      0.14 o
   3   3  10       29.64       30.56      0.71 o
   4   3  10        1.66        1.55      0.20 o
   5   3  10        1.23        2.12      0.21 o
  -5   4  10        1.74        1.81      0.53 o
  -4   4  10        4.84        4.55      0.41 o
  -3   4  10       14.04       14.89      0.78 o
  -2   4  10      168.13      171.76      3.56 o
  -1   4  10       36.46       34.33      0.59 o
   0   4  10       76.85       71.64      1.05 o
   1   4  10       31.72       26.87      0.47 o
   2   4  10       22.38       23.54      1.03 o
   3   4  10       10.46        9.91      0.37 o
   4   4  10       39.69       44.23      1.28 o
   5   4  10        3.09        3.45      0.34 o
   6   4  10        0.02       -0.01      0.21 o
  -4   5  10        6.31        7.16      0.63 o
  -3   5  10        0.12        0.09      0.46 o
  -2   5  10        3.10        5.96      0.78 o
  -1   5  10       73.38       78.86      1.22 o
   0   5  10        1.73        1.51      0.18 o
   1   5  10       37.48       35.83      0.73 o
   2   5  10       42.34       40.79      0.98 o
   3   5  10       14.59       15.24      0.52 o
   4   5  10       16.24       14.25      0.67 o
   5   5  10        8.56        8.70      0.53 o
   6   5  10        0.08        0.18      0.29 o
  -3   6  10        8.93        9.88      1.05 o
  -2   6  10       58.14       62.19      2.34 o
  -1   6  10        2.62        2.59      0.61 o
   0   6  10       30.59       29.96      0.72 o
   1   6  10        3.46        2.55      0.35 o
   2   6  10        3.25        2.38      0.36 o
   3   6  10        4.84        5.35      0.48 o
   4   6  10        3.49        4.00      0.46 o
   5   6  10        8.78        7.88      0.59 o
  -3   7  10        1.56        1.89      0.72 o
  -2   7  10        0.22        1.74      0.70 o
  -1   7  10       30.72       31.05      1.54 o
   0   7  10        0.16       -0.21      0.51 o
   1   7  10       19.24       16.95      1.02 o
   2   7  10        2.30        3.02      0.52 o
   3   7  10        5.32        6.54      0.58 o
   4   7  10        2.75        3.09      0.47 o
   5   7  10        0.03       -0.05      0.29 o
  -1   8  10        0.33       -0.30      0.58 o
   0   8  10       12.03       11.86      1.07 o
   1   8  10       10.78       12.84      1.06 o
   2   8  10        5.74        6.33      0.71 o
   0   9  10        1.98        2.81      0.72 o
   1   9  10        0.27        0.25      0.58 o
  -4  -7  11        0.11       -0.45      0.45 o
  -3  -7  11       16.35       17.24      0.96 o
  -2  -7  11        0.27        0.10      0.44 o
  -1  -7  11        6.43        6.09      0.64 o
   0  -7  11        0.91        1.36      0.47 o
   1  -7  11        4.52        3.75      0.59 o
  -5  -6  11        1.99        0.94      0.54 o
  -4  -6  11        2.83        2.99      0.57 o
  -3  -6  11        0.08       -0.40      0.40 o
  -2  -6  11       13.62       14.71      0.83 o
  -1  -6  11       18.29       18.93      1.70 o
   0  -6  11        0.94        0.58      0.58 o
   1  -6  11       18.94       21.11      0.92 o
   2  -6  11       14.71       15.30      0.92 o
  -6  -5  11        9.17       10.03      0.83 o
  -5  -5  11       13.91       12.77      0.88 o
  -4  -5  11        2.23        0.95      0.48 o
  -3  -5  11       12.47       14.78      0.79 o
  -2  -5  11        3.66        2.86      0.46 o
  -1  -5  11        0.88        0.23      0.35 o
   0  -5  11       52.12       57.98      1.63 o
   1  -5  11        8.72        7.49      0.46 o
   2  -5  11       29.50       32.66      0.84 o
   3  -5  11        9.28       12.44      0.67 o
  -6  -4  11        4.90        6.29      0.55 o
  -5  -4  11        0.14        1.61      0.52 o
  -4  -4  11       15.37       16.22      0.85 o
  -3  -4  11        1.40        1.73      0.73 o
  -2  -4  11       23.32       25.20      0.54 o
  -1  -4  11       10.28       11.03      0.37 o
   0  -4  11        0.02       -0.15      0.24 o
   1  -4  11       60.13       64.00      1.24 o
   2  -4  11        3.38        2.72      0.28 o
   3  -4  11       17.73       21.10      0.76 o
   4  -4  11        0.01        0.02      0.34 o
  -6  -3  11        8.98        8.94      0.64 o
  -5  -3  11       21.15       19.40      0.75 o
  -4  -3  11        0.23        0.74      0.33 o
  -3  -3  11        0.74       -0.15      0.34 o
  -2  -3  11        6.13        8.90      0.31 o
  -1  -3  11       27.96       27.62      0.48 o
   0  -3  11      108.79      112.26      1.61 o
   1  -3  11      135.69      134.03      2.16 o
   2  -3  11        2.59        2.18      0.24 o
   3  -3  11        0.10       -0.01      0.44 o
   4  -3  11       35.94       43.89      1.43 o
  -6  -2  11        7.84       11.19      0.66 o
  -5  -2  11        0.17       -0.32      0.32 o
  -4  -2  11       19.89       19.18      0.68 o
  -3  -2  11       15.09       15.99      0.37 o
  -2  -2  11        1.92        2.30      0.19 o
  -1  -2  11      198.87      197.13      2.08 o
   0  -2  11       42.63       40.66      0.63 o
   1  -2  11      472.16      466.20      5.70 o
   2  -2  11        0.00       -0.21      0.21 o
   3  -2  11       19.76       19.37      0.65 o
   4  -2  11        1.12        1.45      0.27 o
  -6  -1  11        2.23        2.29      0.55 o
  -5  -1  11       24.66       29.05      0.86 o
  -4  -1  11        3.70        5.54      0.41 o
  -3  -1  11       16.08       13.84      0.34 o
  -2  -1  11       24.80       22.92      0.40 o
  -1  -1  11        0.21       -0.13      0.13 o
   0  -1  11      139.65      139.01      1.48 o
   1  -1  11      103.01      102.09      1.42 o
   2  -1  11       15.45       13.11      0.40 o
   3  -1  11       16.13       13.78      0.42 o
   4  -1  11       12.97       14.66      0.53 o
  -6   0  11        3.43        2.54      0.59 o
  -5   0  11        3.47        2.54      0.38 o
  -4   0  11       13.53       12.40      0.55 o
  -3   0  11       54.63       60.37      0.82 o
  -2   0  11        6.12        4.19      0.22 o
  -1   0  11       86.31       84.18      0.91 o
   0   0  11      102.11       93.39      1.04 o
   1   0  11      633.97      613.40      7.40 o
   2   0  11        0.11       -0.14      0.14 o
   3   0  11       24.46       28.22      0.62 o
   4   0  11        0.16        0.04      0.17 o
   5   0  11        2.08        0.73      0.28 o
  -6   1  11        0.85        0.23      0.70 o
  -5   1  11       15.23       17.34      0.78 o
  -4   1  11        6.97        9.31      0.62 o
  -3   1  11        1.31        0.65      0.19 o
  -2   1  11      190.71      186.96      1.87 o
  -1   1  11       26.81       24.89      0.39 o
   0   1  11       10.09        7.73      0.19 o
   1   1  11        4.83        3.50      0.21 o
   2   1  11       59.12       57.18      0.98 o
   3   1  11       77.72       75.45      1.84 o
   4   1  11        8.54       11.09      0.87 o
   5   1  11        1.30        1.07      0.46 o
  -5   2  11        0.62        0.08      0.59 o
  -4   2  11        3.92        2.97      0.41 o
  -3   2  11      129.01      128.77      2.69 o
  -2   2  11       59.19       55.73      0.78 o
  -1   2  11      159.44      149.50      1.76 o
   0   2  11       92.91       88.80      1.12 o
   1   2  11      144.08      138.21      2.49 o
   2   2  11        7.62        7.50      0.31 o
   3   2  11        0.51        0.72      0.14 o
   5   2  11       12.45        8.70      0.81 o
  -5   3  11        5.71        6.53      0.85 o
  -4   3  11        4.50        3.57      0.50 o
  -3   3  11        0.55        0.46      0.80 o
  -2   3  11      191.42      197.96      2.61 o
  -1   3  11        1.37        1.73      0.21 o
   0   3  11       28.68       26.43      0.44 o
   1   3  11       10.16        9.98      0.32 o
   2   3  11       11.78       10.77      0.43 o
   3   3  11       19.20       16.78      0.45 o
   4   3  11        0.99        1.22      0.19 o
   5   3  11        0.01        0.19      0.14 o
  -5   4  11        1.63        2.34      0.54 o
  -4   4  11        2.18        1.78      0.50 o
  -3   4  11        9.84       10.00      0.69 o
  -2   4  11       82.79       81.83      2.65 o
  -1   4  11       44.57       44.44      0.93 o
   0   4  11       27.90       29.47      0.64 o
   1   4  11      130.80      131.48      2.54 o
   2   4  11        5.75        4.64      0.32 o
   3   4  11       13.68       14.39      0.63 o
   4   4  11       18.24       17.00      0.66 o
   5   4  11        0.16        0.09      0.21 o
  -4   5  11        9.39       11.45      0.78 o
  -3   5  11        8.95        9.50      0.73 o
  -2   5  11       50.59       52.39      1.41 o
  -1   5  11        3.72        4.01      0.31 o
   0   5  11        0.18        0.21      0.17 o
   1   5  11       63.47       61.67      1.40 o
   2   5  11        7.31        7.83      0.43 o
   3   5  11       25.84       24.12      0.94 o
   4   5  11        0.24        0.28      0.26 o
  -3   6  11        7.24        8.42      1.01 o
  -2   6  11       30.81       25.77      1.46 o
  -1   6  11        6.12        9.70      0.99 o
   0   6  11       18.30       17.98      1.11 o
   1   6  11       19.27       16.89      0.70 o
   2   6  11        0.63        0.68      0.24 o
   3   6  11        0.24        0.36      0.29 o
   4   6  11        0.41        0.41      0.29 o
   5   6  11        2.04        1.96      0.38 o
  -2   7  11       18.77       20.74      1.40 o
  -1   7  11        6.26        7.93      0.94 o
   0   7  11        7.32        7.09      0.79 o
   1   7  11       39.36       37.64      1.60 o
   3   7  11        5.72        5.26      0.33 o
   4   7  11        1.49        2.07      0.39 o
   5   7  11        4.43        4.73      0.53 o
  -1   8  11        1.04        2.04      0.73 o
   0   8  11       15.83       14.85      1.19 o
   1   8  11        2.04        2.44      0.59 o
   1   9  11        5.53        6.16      0.84 o
  -3  -7  12        0.00       -0.30      0.55 o
  -2  -7  12       10.36        9.46      0.80 o
  -1  -7  12        5.56        5.74      1.16 o
   0  -7  12        0.04       -0.21      0.44 o
  -4  -6  12        0.55       -0.13      0.49 o
  -3  -6  12        5.00        5.43      0.64 o
  -2  -6  12       13.53       15.61      0.88 o
  -1  -6  12        7.35        7.36      0.65 o
   0  -6  12        8.66        9.23      0.74 o
   1  -6  12        1.10        1.43      0.46 o
   2  -6  12       12.06       13.05      0.78 o
  -5  -5  12        0.05       -0.39      0.51 o
  -4  -5  12       10.99       11.70      0.82 o
  -3  -5  12        0.26        0.79      0.44 o
  -2  -5  12        4.58        3.93      0.52 o
  -1  -5  12       24.88       24.86      0.98 o
   0  -5  12        4.25        3.46      0.50 o
   1  -5  12        6.14        5.40      0.62 o
   2  -5  12        0.68        1.25      0.39 o
   3  -5  12       10.92       13.99      1.28 o
  -5  -4  12       20.50       21.68      1.09 o
  -4  -4  12        2.47        2.11      1.06 o
  -3  -4  12       13.85       13.33      1.02 o
  -2  -4  12        0.03       -0.30      0.30 o
  -1  -4  12        3.20        3.16      0.35 o
   0  -4  12       10.72       10.44      0.51 o
   1  -4  12        0.13       -0.24      0.24 o
   2  -4  12        9.85        9.13      0.45 o
   3  -4  12        0.04        0.79      0.34 o
  -6  -3  12        0.36       -0.09      0.38 o
  -5  -3  12        5.12        5.90      0.52 o
  -4  -3  12       14.36       14.36      0.62 o
  -3  -3  12       33.22       31.08      1.07 o
  -2  -3  12       33.81       30.93      0.61 o
  -1  -3  12       26.57       30.09      0.59 o
   0  -3  12        9.65        9.52      0.54 o
   1  -3  12       15.21       14.09      0.53 o
   2  -3  12        5.44        5.59      0.41 o
   3  -3  12        0.01       -0.14      0.25 o
   4  -3  12        8.53       11.74      1.03 o
  -6  -2  12        1.86        1.72      0.80 o
  -5  -2  12        7.76        8.23      0.57 o
  -4  -2  12       12.64       12.34      0.59 o
  -3  -2  12        0.06       -0.10      0.25 o
  -2  -2  12        2.40        4.36      0.23 o
  -1  -2  12       12.59       14.29      0.35 o
   0  -2  12      125.05      122.10      1.72 o
   1  -2  12       13.23       13.37      0.41 o
   2  -2  12       30.13       26.47      0.63 o
   3  -2  12        1.59        1.31      0.27 o
   4  -2  12        0.18        0.21      0.42 o
  -6  -1  12        6.52        8.67      0.78 o
  -5  -1  12        6.39        7.80      0.54 o
  -4  -1  12       16.06       15.11      0.64 o
  -3  -1  12       13.53       12.75      0.37 o
  -2  -1  12       11.92        7.70      0.27 o
  -1  -1  12        1.93        1.44      0.15 o
   0  -1  12        1.27        1.58      0.22 o
   1  -1  12       38.45       36.32      0.65 o
   2  -1  12      132.85      125.37      1.95 o
   3  -1  12        5.35        5.20      0.37 o
   4  -1  12        2.26        3.11      0.30 o
  -6   0  12        1.34        1.43      0.91 o
  -5   0  12       10.54        9.70      0.58 o
  -4   0  12       17.62       17.78      0.67 o
  -3   0  12        4.25        3.76      0.25 o
  -2   0  12        2.45        3.14      0.19 o
  -1   0  12        0.22       -0.11      0.11 o
   0   0  12       22.32       20.82      0.48 o
   1   0  12       29.89       27.11      0.52 o
   2   0  12        0.88       -0.19      0.19 o
   3   0  12       68.46       76.40      1.24 o
   4   0  12        5.18        7.12      0.38 o
   5   0  12        7.80       12.10      0.91 o
  -5   1  12       19.77       17.15      0.81 o
  -4   1  12        9.01        7.92      0.62 o
  -3   1  12       17.75       16.53      0.76 o
  -2   1  12        2.89        1.63      0.22 o
  -1   1  12       51.64       48.20      0.68 o
   0   1  12        5.09        4.79      0.19 o
   1   1  12       14.24       11.77      0.33 o
   2   1  12      194.19      190.07      2.81 o
   3   1  12        5.29        5.30      0.25 o
   4   1  12       46.88       51.66      0.86 o
   5   1  12        7.12        7.74      0.81 o
  -5   2  12        1.79        2.48      0.74 o
  -4   2  12       10.91        9.78      0.63 o
  -3   2  12        0.88        1.05      0.46 o
  -2   2  12        0.40       -0.02      0.29 o
  -1   2  12       51.34       51.96      0.66 o
   0   2  12       12.75       13.14      0.29 o
   1   2  12        4.70        3.93      0.31 o
   2   2  12       26.81       24.57      0.91 o
   3   2  12       62.24       66.17      1.25 o
   4   2  12        2.23        1.23      0.17 o
   5   2  12        1.11        1.80      0.56 o
  -5   3  12        2.33        2.15      0.73 o
  -4   3  12        5.11        4.70      0.80 o
  -3   3  12        3.58        3.75      0.55 o
  -2   3  12       12.23       11.64      0.59 o
  -1   3  12       13.62       13.47      0.40 o
   0   3  12        1.72        1.88      0.16 o
   1   3  12       13.91       13.69      0.72 o
   2   3  12      123.81      128.50      4.84 o
   3   3  12        0.04        0.09      0.17 o
   4   3  12       16.29       21.36      0.69 o
  -4   4  12        6.63        6.31      0.65 o
  -3   4  12        0.04        0.77      0.37 o
  -2   4  12        3.64        3.79      0.66 o
  -1   4  12       53.04       54.92      0.92 o
   0   4  12        0.20       -0.22      0.27 o
   1   4  12       87.50       94.77      1.75 o
   2   4  12        5.41        6.23      0.43 o
   3   4  12       55.67       63.39      1.79 o
   4   4  12        0.06        0.29      0.23 o
   5   4  12        0.55        1.23      0.23 o
  -4   5  12        0.38        0.31      0.46 o
  -3   5  12       11.30       12.38      1.17 o
  -2   5  12       12.36       10.64      0.72 o
  -1   5  12        0.28        0.99      0.56 o
   0   5  12        1.64        1.90      0.34 o
   1   5  12       26.75       25.86      0.81 o
   2   5  12      116.50      123.27      3.31 o
   3   5  12        1.10        1.13      0.32 o
   4   5  12        7.06        8.81      0.54 o
   5   5  12        2.84        2.98      0.35 o
  -3   6  12        2.65        3.07      0.77 o
  -2   6  12       21.19       21.12      1.36 o
  -1   6  12       23.70       28.86      1.52 o
   0   6  12        0.30       -0.43      0.48 o
   1   6  12       16.27       17.89      1.05 o
   2   6  12        9.47        8.19      0.64 o
   3   6  12       10.12       12.10      0.73 o
   4   6  12        0.26        0.45      0.28 o
   5   6  12        0.11        1.30      0.32 o
  -2   7  12        0.01       -0.57      0.57 o
  -1   7  12        0.22        0.64      0.68 o
   0   7  12       22.72       26.83      1.40 o
   1   7  12        0.24        0.68      0.44 o
   3   7  12        0.73        1.00      0.36 o
   4   7  12        2.82        3.42      0.48 o
   5   7  12        1.45        2.09      0.42 o
  -1   8  12       22.05       26.78      1.54 o
   0   8  12        2.35        4.11      0.79 o
  -4  -6  13        7.53        6.25      0.74 o
  -3  -6  13        2.34        3.03      0.58 o
  -2  -6  13        1.44        1.28      0.50 o
  -1  -6  13       10.83       10.50      0.88 o
   0  -6  13        5.35        5.77      0.61 o
   1  -6  13        0.70        1.58      0.44 o
  -5  -5  13        6.67        8.18      1.09 o
  -4  -5  13        7.15        8.40      0.83 o
  -3  -5  13        7.54        6.40      0.64 o
  -2  -5  13       23.31       25.30      1.05 o
  -1  -5  13        1.44        1.02      0.44 o
   0  -5  13        2.30        1.88      0.45 o
   1  -5  13        0.34        0.80      0.39 o
   2  -5  13        1.73        2.15      0.41 o
  -5  -4  13        5.68        7.04      0.72 o
  -4  -4  13        3.05        2.89      0.80 o
  -3  -4  13        8.61        9.69      0.88 o
  -2  -4  13        2.80        2.43      0.48 o
  -1  -4  13       17.13       17.40      0.82 o
   0  -4  13       15.94       16.46      0.69 o
   1  -4  13        0.68        0.38      0.29 o
   2  -4  13        5.04        4.75      0.35 o
   3  -4  13        2.23        2.15      0.77 o
  -5  -3  13        7.62        8.28      0.60 o
  -4  -3  13       19.34       20.40      1.14 o
  -3  -3  13        0.93        0.59      0.39 o
  -2  -3  13       55.98       56.80      1.20 o
  -1  -3  13        2.65        1.20      0.27 o
   0  -3  13        2.06        2.53      0.27 o
   1  -3  13        7.41        9.15      0.38 o
   2  -3  13        8.46        9.71      0.40 o
   3  -3  13        4.17        4.78      0.43 o
  -5  -2  13        4.70        6.34      0.55 o
  -4  -2  13        5.47        6.24      0.48 o
  -3  -2  13       10.97       10.33      0.51 o
  -2  -2  13       11.35       10.91      0.38 o
  -1  -2  13       75.65       70.03      1.17 o
   0  -2  13       28.83       30.82      0.66 o
   1  -2  13        0.01        0.23      0.18 o
   2  -2  13       39.09       37.55      0.81 o
   3  -2  13        0.04       -0.02      0.26 o
   4  -2  13        6.15        9.43      0.94 o
  -5  -1  13       23.67       23.84      0.87 o
  -4  -1  13       10.26        9.65      0.55 o
  -3  -1  13        5.01        5.04      0.39 o
  -2  -1  13        0.50       -0.13      0.13 o
  -1  -1  13        3.02        3.25      0.27 o
   0  -1  13       11.62       12.27      0.41 o
   1  -1  13       36.07       34.02      0.63 o
   2  -1  13       19.12       20.62      0.56 o
   3  -1  13        1.74        1.19      0.20 o
   4  -1  13        1.35        2.50      0.32 o
  -5   0  13       22.62       28.22      0.94 o
  -4   0  13        0.11        0.16      0.32 o
  -3   0  13       26.80       25.52      0.77 o
  -2   0  13        0.23        0.43      0.15 o
  -1   0  13       22.02       19.01      0.39 o
   0   0  13       19.31       20.68      0.50 o
   1   0  13        4.15        3.08      0.22 o
   2   0  13      164.65      163.23      2.48 o
   3   0  13        7.96        5.85      0.31 o
   4   0  13       40.80       46.09      0.84 o
   5   0  13        0.30        0.92      0.53 o
  -5   1  13        0.35        0.68      0.49 o
  -4   1  13       47.41       51.21      1.89 o
  -3   1  13       34.31       34.47      1.67 o
  -2   1  13        2.20        1.65      0.18 o
  -1   1  13       10.57       10.96      0.31 o
   0   1  13       47.14       44.34      0.78 o
   1   1  13        8.43        7.50      0.28 o
   2   1  13        0.02       -0.19      0.19 o
   3   1  13        0.09       -0.06      0.17 o
   4   1  13       40.60       33.77      0.71 o
   5   1  13       26.11       29.31      1.42 o
  -5   2  13        0.03        0.59      0.60 o
  -4   2  13        5.81        6.22      0.56 o
  -3   2  13       12.08       11.63      0.68 o
  -2   2  13       31.48       32.58      0.62 o
  -1   2  13        6.55        6.03      0.29 o
   0   2  13       20.55       19.46      0.41 o
   1   2  13       51.58       46.26      1.07 o
   2   2  13      133.00      129.24      2.36 o
   3   2  13        4.31        2.41      0.35 o
   4   2  13        0.08        0.33      0.13 o
   5   2  13        7.28        5.43      0.79 o
  -4   3  13       14.34       15.18      0.85 o
  -3   3  13        6.95        6.64      0.58 o
  -2   3  13        2.41        1.86      0.41 o
  -1   3  13       25.73       25.94      0.57 o
   0   3  13        5.99        6.92      0.30 o
   1   3  13       11.76       10.32      0.47 o
   2   3  13        0.02       -0.15      0.23 o
   3   3  13       11.19       12.56      0.45 o
   4   3  13        6.48        4.62      0.34 o
   6   3  13        0.12       -0.45      0.53 o
  -4   4  13        1.55        1.92      0.50 o
  -3   4  13        5.80        6.47      0.58 o
  -2   4  13       25.30       24.42      1.27 o
  -1   4  13       24.04       23.77      1.11 o
   0   4  13        4.12        4.78      0.55 o
   1   4  13        0.08       -0.02      0.19 o
   2   4  13      123.42      123.25      3.28 o
   3   4  13       14.88       14.24      0.71 o
   4   4  13        8.01        8.48      0.51 o
  -3   5  13        1.75        1.74      0.50 o
  -2   5  13        3.28        2.73      0.50 o
  -1   5  13       39.07       40.63      1.76 o
   0   5  13        0.39        0.08      0.45 o
   1   5  13        5.10        5.41      0.42 o
   2   5  13       28.84       23.30      1.03 o
   3   5  13        0.83        1.66      0.35 o
   4   5  13       13.17       11.50      0.64 o
  -2   6  13        7.36        6.48      0.89 o
  -1   6  13       23.33       23.53      1.44 o
   0   6  13        4.37        4.11      0.68 o
   1   6  13        0.03       -0.03      0.43 o
   2   6  13       15.99       16.42      0.91 o
   3   6  13        1.85        1.25      0.39 o
   4   6  13        0.82        0.96      0.34 o
  -1   7  13       29.15       26.12      1.50 o
   0   7  13        2.11        1.98      0.68 o
   4   7  13        4.48        3.91      0.51 o
   0   8  13        0.56        0.89      0.59 o
  -2  -6  14        1.28        0.80      0.72 o
  -1  -6  14       17.54       18.81      1.12 o
   0  -6  14        1.50        1.16      0.49 o
  -4  -5  14        0.83        0.50      0.54 o
  -3  -5  14       12.25       15.41      0.94 o
  -2  -5  14        2.46        1.74      0.51 o
  -1  -5  14        1.05        0.46      0.44 o
   0  -5  14       10.13       11.48      0.95 o
   1  -5  14        1.51        0.86      0.41 o
   2  -5  14        3.67        3.75      0.90 o
  -4  -4  14        7.75        9.77      0.90 o
  -3  -4  14        0.05       -0.35      0.41 o
  -2  -4  14       14.26       15.01      0.86 o
  -1  -4  14       19.93       20.24      1.72 o
   0  -4  14        6.20        6.68      0.57 o
   1  -4  14        0.09       -0.03      0.37 o
   2  -4  14        2.15        3.38      0.51 o
   3  -4  14        3.85        4.91      0.90 o
  -5  -3  14        0.47        0.48      0.46 o
  -4  -3  14        0.03       -0.35      0.94 o
  -3  -3  14        1.71        2.31      0.47 o
  -2  -3  14       20.31       21.05      0.94 o
  -1  -3  14       19.00       15.44      0.74 o
   0  -3  14       47.54       51.08      0.96 o
   1  -3  14        0.95        0.85      0.23 o
   2  -3  14        1.07        0.95      0.43 o
   3  -3  14        0.18       -0.20      0.59 o
  -5  -2  14        6.56        6.69      0.55 o
  -4  -2  14        4.13        5.07      0.47 o
  -3  -2  14        3.13        2.50      0.45 o
  -2  -2  14        0.05       -0.32      0.35 o
  -1  -2  14       50.49       51.66      0.97 o
   0  -2  14        2.93        2.85      0.28 o
   1  -2  14        9.13        9.18      0.36 o
   2  -2  14        3.66        4.53      0.32 o
   3  -2  14        3.67        3.36      0.38 o
   4  -2  14        0.19        0.80      0.60 o
  -5  -1  14        1.41        1.41      0.41 o
  -4  -1  14        0.63        0.81      0.36 o
  -3  -1  14        0.09       -0.33      0.34 o
  -2  -1  14       27.68       26.53      0.96 o
  -1  -1  14       10.32        9.48      0.42 o
   0  -1  14       42.24       43.11      0.81 o
   1  -1  14        3.28        3.77      0.24 o
   2  -1  14        4.08        3.66      0.30 o
   3  -1  14        1.70        1.14      0.22 o
   4  -1  14        1.58        2.55      0.61 o
  -5   0  14        0.74        0.87      0.39 o
  -4   0  14        6.86        7.00      0.51 o
  -3   0  14       13.28       12.99      0.58 o
  -2   0  14        2.80        2.17      0.24 o
  -1   0  14        7.56        9.85      0.40 o
   0   0  14        0.51        0.84      0.20 o
   1   0  14       36.12       35.26      0.65 o
   2   0  14        6.18        4.95      0.33 o
   3   0  14        2.76        3.08      0.26 o
   4   0  14        1.24        2.13      0.61 o
   5   0  14        5.37        7.20      0.85 o
  -5   1  14        0.01       -0.11      0.46 o
  -4   1  14       36.65       38.15      1.04 o
  -3   1  14        1.81        1.55      0.36 o
  -2   1  14       56.92       55.05      0.98 o
  -1   1  14       38.28       30.70      0.58 o
   0   1  14        3.75        3.86      0.26 o
   1   1  14        0.04       -0.12      0.15 o
   2   1  14        9.99        8.38      0.38 o
   3   1  14       34.91       32.52      0.87 o
   4   1  14        0.47        0.60      0.23 o
   5   1  14       13.75       14.97      1.06 o
  -4   2  14        2.89        2.15      0.41 o
  -3   2  14       35.72       33.99      0.92 o
  -2   2  14        0.42       -0.24      0.28 o
  -1   2  14        9.84        8.84      0.34 o
   0   2  14        0.38        0.16      0.15 o
   1   2  14       13.39       11.62      0.45 o
   2   2  14        8.71        6.74      0.37 o
   3   2  14        2.51        1.83      0.23 o
   4   2  14        1.99        2.62      0.19 o
   5   2  14        0.41       -0.52      0.52 o
  -4   3  14        7.13        8.29      0.66 o
  -3   3  14        0.02        0.47      0.39 o
  -2   3  14       13.85       12.57      0.68 o
  -1   3  14        8.32        7.20      0.41 o
   0   3  14       18.42       19.62      0.47 o
   1   3  14        0.00       -0.24      0.24 o
   2   3  14       33.84       30.94      0.83 o
   3   3  14       38.56       37.48      0.88 o
   4   3  14        1.78        1.98      0.28 o
  -3   4  14       10.89       10.55      0.73 o
  -2   4  14        1.79        2.08      0.60 o
  -1   4  14        0.30       -0.13      0.41 o
   0   4  14       18.02       18.79      0.68 o
   1   4  14        6.28        5.64      0.35 o
   2   4  14       11.29       13.67      0.79 o
   3   4  14        4.29        5.32      0.56 o
   4   4  14       21.63       23.98      0.89 o
  -3   5  14        0.63        0.64      0.38 o
  -2   5  14        2.13        2.32      0.76 o
  -1   5  14        3.26        2.21      0.67 o
   0   5  14        2.24        2.01      0.54 o
   1   5  14        0.50        0.44      0.24 o
   2   5  14        0.90        1.19      0.43 o
   3   5  14       23.35       23.05      1.01 o
   4   5  14        1.81        1.00      0.32 o
  -2   6  14        0.87        1.31      0.75 o
  -1   6  14        5.08        4.83      0.84 o
   0   6  14       14.72       16.75      1.15 o
   3   6  14        2.31        2.39      0.46 o
   4   6  14        3.07        4.56      0.53 o
  -1   7  14        0.07       -0.33      0.57 o
  -3  -5  15        0.28       -0.01      0.95 o
  -2  -5  15        1.10        0.49      0.51 o
  -1  -5  15       10.74       12.70      1.73 o
   0  -5  15        4.36        3.56      0.78 o
   1  -5  15        5.81        5.62      0.95 o
  -4  -4  15        0.86        1.04      0.62 o
  -3  -4  15        9.99        9.22      0.75 o
  -2  -4  15        8.34       10.74      0.82 o
  -1  -4  15        3.02        4.20      0.56 o
   0  -4  15        3.74        3.03      0.63 o
   1  -4  15        1.20        0.69      0.51 o
   2  -4  15        0.04        0.83      0.69 o
  -4  -3  15        6.14        6.44      0.70 o
  -3  -3  15        5.21        5.45      0.58 o
  -2  -3  15        0.27        0.48      0.40 o
  -1  -3  15       85.98       87.60      2.13 o
   0  -3  15        1.58        1.12      0.67 o
   1  -3  15        7.50        6.51      0.43 o
   2  -3  15        4.93        3.96      0.89 o
   3  -3  15        0.59        1.11      0.64 o
  -4  -2  15        1.75        1.21      0.49 o
  -3  -2  15        0.83        0.05      0.40 o
  -2  -2  15        2.78        2.67      0.46 o
  -1  -2  15       12.77       12.29      0.78 o
   0  -2  15       32.08       30.60      0.70 o
   1  -2  15       17.40       16.78      0.49 o
   2  -2  15        1.59        0.94      0.25 o
   3  -2  15        0.99        2.61      0.67 o
   4  -2  15        0.95        2.91      0.68 o
  -5  -1  15        5.32        7.63      0.92 o
  -4  -1  15       15.78       14.81      0.70 o
  -3  -1  15        3.49        3.55      0.39 o
  -2  -1  15        2.89        2.70      0.47 o
  -1  -1  15       22.85       26.16      0.79 o
   0  -1  15        6.13        6.29      0.35 o
   1  -1  15        0.03       -0.15      0.18 o
   2  -1  15        1.86        2.31      0.27 o
   3  -1  15       10.95       14.44      0.49 o
   4  -1  15        1.07        2.77      0.65 o
  -4   0  15       15.37       17.25      0.74 o
  -3   0  15        0.91        1.24      0.33 o
  -2   0  15       17.54       17.63      1.07 o
  -1   0  15        0.56        0.05      0.28 o
   0   0  15       24.22       21.53      0.55 o
   1   0  15       22.11       23.88      0.52 o
   2   0  15        0.65        0.97      0.23 o
   3   0  15       30.49       35.96      0.78 o
   4   0  15        2.37        4.89      0.77 o
  -4   1  15        4.62        4.25      0.50 o
  -3   1  15       12.78       11.71      0.59 o
  -2   1  15       11.19       12.78      0.61 o
  -1   1  15       15.29       15.93      0.48 o
   0   1  15        0.30        0.27      0.20 o
   1   1  15        0.02       -0.10      0.16 o
   2   1  15        8.29        8.63      0.50 o
   3   1  15        1.11        0.93      0.45 o
   4   1  15        0.47        1.15      0.60 o
   5   1  15        0.10        1.05      0.62 o
  -4   2  15        4.07        6.26      0.54 o
  -3   2  15        6.95        8.44      0.56 o
  -2   2  15        4.92        4.80      0.40 o
  -1   2  15        1.11        1.20      0.24 o
   0   2  15       18.19       17.21      0.57 o
   1   2  15        6.78        7.73      0.41 o
   2   2  15        0.99        0.75      0.24 o
   3   2  15       40.65       40.76      0.96 o
   4   2  15        0.57        1.74      0.65 o
  -4   3  15        4.26        3.85      0.54 o
  -3   3  15        8.64        8.81      0.71 o
  -2   3  15       11.71       13.17      0.58 o
  -1   3  15        0.09       -0.24      0.25 o
   0   3  15       14.01       16.81      0.46 o
   1   3  15       13.16       15.38      0.64 o
   2   3  15       14.06       15.90      0.60 o
   3   3  15        0.86        1.74      0.29 o
   5   3  15        0.37       -0.50      0.50 o
  -3   4  15        0.32        0.68      0.45 o
  -2   4  15        0.82        0.68      0.76 o
  -1   4  15        1.68        2.40      0.54 o
   0   4  15        1.42        2.00      0.43 o
   1   4  15       26.03       26.90      0.68 o
   2   4  15        3.48        3.54      0.50 o
   3   4  15       54.68       56.03      1.77 o
  -2   5  15        0.25       -0.31      0.66 o
  -1   5  15        0.67        0.07      0.58 o
   1   5  15        0.10       -0.01      0.29 o
   2   5  15        4.32        4.56      0.57 o
   3   5  15        1.06        0.65      0.37 o
  -1   6  15        2.16        1.76      0.72 o
   3   6  15       21.99       24.53      1.17 o
  -3  -4  16        8.96       10.08      0.83 o
  -2  -4  16        6.26        4.60      0.64 o
  -1  -4  16        2.81        3.93      0.58 o
   0  -4  16        8.08        9.65      0.93 o
   1  -4  16        1.10        1.33      0.39 o
  -3  -3  16        0.09       -0.07      0.45 o
  -2  -3  16       18.28       18.86      0.94 o
  -1  -3  16        0.08        0.15      0.45 o
   0  -3  16        1.76        1.79      0.44 o
   1  -3  16        5.26        6.38      0.55 o
   2  -3  16        0.07        0.98      0.62 o
  -4  -2  16        6.86        9.23      0.79 o
  -3  -2  16        3.43        3.92      0.57 o
  -2  -2  16        0.00        0.50      0.40 o
  -1  -2  16        3.45        4.67      0.54 o
   0  -2  16       33.62       32.58      0.89 o
   1  -2  16        0.94        1.25      0.23 o
   2  -2  16        0.53        0.26      0.25 o
   3  -2  16        3.09        4.01      0.78 o
  -4  -1  16        0.48        0.70      0.46 o
  -3  -1  16        1.36        0.38      0.33 o
  -2  -1  16        3.17        4.34      1.06 o
  -1  -1  16        2.20        2.66      0.48 o
   0  -1  16        0.00       -0.18      0.29 o
   1  -1  16       19.18       20.95      0.52 o
   2  -1  16        0.57        0.20      0.22 o
   3  -1  16        8.36        9.42      0.92 o
   4  -1  16        0.77        1.35      0.64 o
  -4   0  16        4.40        5.67      0.61 o
  -3   0  16       11.71       11.98      0.60 o
  -2   0  16        0.52        1.14      0.31 o
  -1   0  16        8.23        8.39      0.63 o
   0   0  16        9.24        9.62      0.41 o
   1   0  16        2.92        2.88      0.24 o
   2   0  16        0.32        0.20      0.22 o
   3   0  16        0.93        1.90      0.66 o
   4   0  16       11.00       13.10      1.10 o
  -4   1  16        0.84        0.75      0.86 o
  -3   1  16        6.42        8.29      0.56 o
  -2   1  16        1.53        1.80      0.33 o
  -1   1  16       23.88       24.96      0.91 o
   0   1  16        9.71        8.78      0.46 o
   1   1  16        2.12        2.41      0.30 o
   2   1  16        1.27        0.90      0.23 o
   3   1  16        0.69        0.39      0.27 o
   4   1  16        5.28        4.17      0.77 o
  -3   2  16        0.76        0.67      0.36 o
  -2   2  16        3.07        2.70      0.35 o
  -1   2  16        0.11        0.32      0.25 o
   0   2  16       10.33       11.02      0.42 o
   1   2  16        0.35        0.00      0.24 o
   2   2  16        2.33        2.25      0.29 o
   3   2  16        2.11        1.63      0.24 o
   4   2  16        0.29       -0.22      0.58 o
  -3   3  16        9.80       11.39      0.78 o
  -2   3  16        1.00        0.70      0.33 o
  -1   3  16        5.64        5.92      0.41 o
   0   3  16        1.18        0.58      0.22 o
   1   3  16       10.05       11.29      0.52 o
   2   3  16        1.38        1.72      0.55 o
   3   3  16       17.03       18.46      0.59 o
   4   3  16        2.80        2.53      0.75 o
   5   3  16        0.69        0.25      0.63 o
  -2   4  16        5.02        4.64      0.44 o
  -1   4  16        0.00       -0.27      0.27 o
   0   4  16        0.46        0.53      0.39 o
   2   4  16        6.59        5.48      0.59 o
   3   4  16        1.11        1.20      0.42 o
  -2   5  16        0.97        0.40      0.45 o
   0   5  16        5.14        4.63      0.58 o
   1   5  16        0.02       -0.25      0.25 o
   3   5  16        8.44        8.32      0.72 o
   1   6  16        2.72        3.58      0.47 o
  -2  -3  17        9.70       10.89      0.81 o
  -1  -3  17        1.35        1.41      0.53 o
   0  -3  17       19.46       25.21      1.03 o
   1  -3  17        0.08        0.83      0.69 o
  -3  -2  17        1.89        1.73      0.55 o
  -2  -2  17        3.19        3.43      0.57 o
  -1  -2  17       15.33       14.92      0.83 o
   0  -2  17        0.53        1.27      0.45 o
   1  -2  17        1.21        0.49      0.43 o
   2  -2  17        0.59        1.16      0.69 o
  -3  -1  17        7.87        9.24      1.03 o
  -2  -1  17        4.46        5.67      0.60 o
  -1  -1  17        1.35        1.31      0.46 o
   0  -1  17       41.54       46.18      1.63 o
   1  -1  17        0.95        0.10      0.39 o
   2  -1  17        1.03        1.37      0.57 o
   3  -1  17        0.21        0.55      0.62 o
  -3   0  17       11.78       12.60      0.82 o
  -2   0  17        9.00        7.42      0.63 o
  -1   0  17        9.46        9.82      0.68 o
   0   0  17        0.76        0.75      0.36 o
   1   0  17        2.54        2.30      0.23 o
   2   0  17        5.16        5.24      0.47 o
   3   0  17        0.02        0.44      0.63 o
  -3   1  17        5.31        6.84      1.59 o
  -2   1  17       10.57        9.38      0.52 o
  -1   1  17        2.94        3.31      0.49 o
   0   1  17       23.88       24.53      0.72 o
   1   1  17        0.35        0.13      0.32 o
   2   1  17        2.40        1.56      0.27 o
   3   1  17        0.35        0.73      0.63 o
   4   1  17        0.04        0.48      0.62 o
  -3   2  17       14.59       17.33      0.95 o
  -2   2  17        0.00        0.04      0.29 o
  -1   2  17        8.87        9.70      0.48 o
   0   2  17        0.00       -0.24      0.30 o
   1   2  17        9.02        8.08      0.48 o
   2   2  17        1.43        2.15      0.28 o
   3   2  17        0.21        0.68      0.65 o
   4   2  17        2.48        4.53      0.83 o
  -2   3  17        5.39        6.05      0.57 o
  -1   3  17        0.88        1.23      0.30 o
   0   3  17        5.20        4.91      0.86 o
   1   3  17        5.91        7.83      0.65 o
   2   3  17        0.14        0.31      0.26 o
   3   3  17        2.10        3.37      0.83 o
   4   3  17        2.10        2.95      0.80 o
  -2   4  17        0.76        0.08      0.42 o
  -1   4  17        1.36        1.68      0.40 o
   0   4  17        0.31       -0.32      0.32 o
   2   4  17        6.48        7.17      0.69 o
   0   5  17        1.05        1.15      0.42 o
   1   6  17        1.31        0.58      0.32 o
  -2  -2  18        2.24        1.89      0.53 o
  -1  -2  18        0.01       -0.21      0.43 o
   0  -2  18        3.68        4.18      0.53 o
   1  -2  18        5.70        7.52      1.08 o
  -2  -1  18        0.43       -0.11      0.42 o
  -1  -1  18        7.05        8.48      1.31 o
   0  -1  18        0.02        0.00      0.37 o
   1  -1  18        0.02       -0.48      0.48 o
   2  -1  18        3.42        4.46      0.83 o
  -2   0  18       11.06       11.66      0.79 o
  -1   0  18        0.20        0.15      0.41 o
   0   0  18        2.19        2.55      0.44 o
   1   0  18       11.31       12.03      0.78 o
   2   0  18        0.00       -0.35      0.64 o
  -2   1  18        0.86        1.29      0.46 o
  -1   1  18        8.28        8.38      0.62 o
   0   1  18        1.19        1.66      0.40 o
   1   1  18        0.26       -0.09      0.38 o
   2   1  18        2.30        2.34      0.72 o
   3   1  18        0.00        0.03      0.63 o
  -2   2  18        3.46        3.52      0.54 o
  -1   2  18        1.79        2.21      0.45 o
   0   2  18        4.31        5.14      0.62 o
   1   2  18        7.71        8.68      0.79 o
   2   2  18        0.00       -0.03      0.31 o
   3   2  18        0.00        0.63      0.62 o
  -1   3  18        0.29        0.06      0.39 o
   0   3  18       14.05       14.59      1.27 o
   1   3  18        0.09       -0.27      0.41 o
   2   3  18        4.17        4.80      0.69 o
   3   3  18        0.00        0.29      0.70 o
   0   4  18        0.09       -0.27      0.27 o
   1   4  18        3.25        4.36      0.94 o
   2   4  18        2.30        0.99      0.74 o
   3   4  18        0.08       -0.28      0.68 o
  -1   0  19        5.86        6.98      0.76 o
   0   0  19        2.11        2.25      0.43 o
   1   0  19        0.15        0.37      0.78 o
  -1   1  19        6.52        7.89      0.67 o
   0   1  19        1.34        0.92      0.39 o
   1   1  19       10.66       14.04      1.26 o
  -1   2  19        1.27        1.02      0.73 o
   0   2  19        7.85        9.34      0.63 o
   1   2  19        0.72        1.09      0.79 o
   1   3  19       11.85       13.75      1.37 o
 
